# Supplementary material for: An ancestry informative marker panel design for individual ancestry estimation of Hispanic population using whole exome sequencing data
Source: BMC Genomics. 2019 Dec 30;20(Suppl 12):1007. doi: 10.1186/s12864-019-6333-6 (PMC6936141; doi:10.1186/s12864-019-6333-6)
Supplement: Supplementary file 1 — Additional file 1: Table S1. Informativeness of AIMs across different panels. [file 12864_2019_6333_MOESM1_ESM.xlsx]

## Sheet: 5443AIMs_with_all_panel
Table S1. Informativeness of AIMs across different panels.
Number	SNP rs#	Chr.	Position (hg19)	REF	ALT	AFR_AF	EAS_AF	EUR_AF	In	AIM_10	AIM_50	AIM_100	AIM_250	AIM_500	AIM_750	AIM_1000	AIM_2000	AIM_3000	AIM_4000	AIM_5000
1	rs200505207	1	69761	A	T	0.0009921	0	0.1111	0.0405872	0	0	0	0	0	0	0	0	0	0	1
2	rs3115849	1	762273	G	A	0.6181	0.1123	0.1338	0.130468	0	0	0	0	0	0	0	0	0	1	1
3	rs2298214	1	935222	C	A	0.0119	0.7654	0.5859	0.259765	0	0	0	0	1	1	1	1	1	1	1
4	rs2274791	1	1132938	G	A	0.0009921	0.5988	0.1212	0.201242	0	0	0	0	0	0	0	1	1	1	1
5	rs2274789	1	1133077	A	G	0.3839	0.1235	0.7374	0.14009	0	0	0	1	1	1	1	0	0	0	0
6	rs12142199	1	1249187	G	A	0.0377	0.01358	0.803	0.35451	0	1	1	1	1	1	1	1	1	1	1
7	rs12030806	1	1361641	C	T	0.1052	0.007407	0.7854	0.31028	0	0	0	1	1	1	1	1	1	1	1
8	rs1892289	1	1374834	A	G	0.1379	0.006173	0.7992	0.309194	0	1	1	0	0	0	0	0	0	0	0
9	rs7533	1	1479333	A	G	0.06448	0.137	0.7071	0.198825	0	0	0	0	1	1	1	1	1	1	1
10	rs139262276	1	1638994	C	T	0.9246	0.1704	0.06818	0.343449	0	0	1	1	1	1	1	1	1	1	1
11	rs3795289	1	1886863	T	C	0.5337	0.07778	0.02273	0.158254	0	0	0	0	0	0	0	0	1	1	1
12	rs12184	1	1987993	T	C	0.09028	0.04691	0.6667	0.204892	0	0	0	1	1	1	1	1	1	1	1
13	rs1058411	1	2125172	G	A	0.5466	0.05802	0.09343	0.135603	0	0	0	0	0	0	0	0	0	1	1
14	rs2480714	1	2144982	G	T	0.003968	0.03086	0.322	0.100817	0	0	0	0	0	0	0	0	1	0	0
15	rs2985862	1	2452569	T	C	0.08433	0.02963	0.279	0.0500315	0	0	0	0	0	0	0	0	0	1	1
16	rs4648662	1	2573199	A	G	0.006944	0.002469	0.1414	0.0439067	0	0	0	0	0	0	0	0	0	0	1
17	rs12562250	1	2980834	G	A	0.01885	0.1926	0.002525	0.0566778	0	0	0	0	0	0	0	0	0	1	1
18	rs2282198	1	3301721	C	T	0.03175	0.6037	0.2778	0.146854	0	0	0	0	0	0	0	0	1	1	1
19	rs2820999	1	3428160	T	G	0.2282	0.3765	0.7298	0.0927565	0	0	0	0	0	0	0	0	0	1	1
20	rs2760321	1	3548136	T	C	0.1171	0.006173	0.1667	0.0345827	0	0	0	0	0	0	0	0	0	0	1
21	rs1885867	1	3646192	G	A	0.3909	0.6765	0.1742	0.0911976	0	0	0	0	0	0	1	1	1	0	0
22	rs10797410	1	3669201	A	G	0.126	0.7148	0.6048	0.143314	0	0	0	0	0	0	0	0	0	1	1
23	rs10797347	1	3759784	A	G	0.07738	0.5111	0.05808	0.125554	0	0	0	0	0	0	1	1	1	0	0
24	rs10909820	1	3807450	C	A	0	0.1383	0.002525	0.0495796	0	0	0	0	0	0	0	0	0	0	1
25	rs4654460	1	4847845	G	A	0.1042	0.8889	0.3712	0.241511	0	0	0	0	1	1	1	1	1	1	1
26	rs3747992	1	5937168	G	A	0.2867	0.7383	0.4167	0.0746575	0	0	0	0	0	0	0	0	0	1	1
27	rs2843493	1	6184092	A	G	0.375	0.004938	0.4129	0.120615	0	0	0	0	0	1	1	1	1	1	1
28	rs78132938	1	6310024	C	T	0	0.1877	0	0.0730153	0	0	0	0	0	0	0	0	0	1	1
29	rs61741379	1	6533393	G	C	0.7728	0.008642	0.1439	0.285348	0	0	0	1	1	1	1	1	1	1	1
30	rs200458	1	6704635	A	G	0.1369	0.4259	0.08081	0.065851	0	0	0	0	0	0	0	0	1	1	1
31	rs2859387	1	7887248	G	A	0.4603	0.1988	0.6237	0.0656435	0	0	0	0	0	0	0	1	1	1	1
32	rs2784735	1	8421092	C	T	0.1825	0.8457	0.4419	0.162402	0	0	0	0	0	0	0	0	1	1	1
33	rs2274330	1	9009470	G	C	0.6121	0.1679	0.1187	0.115608	0	0	0	0	0	0	0	0	0	0	1
34	rs10864379	1	9079365	G	A	0.1032	0.2012	0.003788	0.0446983	0	0	0	0	0	0	0	0	0	1	0
35	rs77649572	1	9188967	G	C	0.04266	0.1815	0.001263	0.046852	0	0	0	0	0	0	0	0	0	1	1
36	rs34603401	1	9305445	A	C	0	0.001235	0.1515	0.0562553	0	0	0	0	0	0	0	0	0	1	1
37	rs11121484	1	9784423	C	T	0.6052	0.1346	0.07071	0.142976	0	0	0	0	0	0	0	0	0	1	1
38	rs11674	1	9811541	A	G	0.6161	0.1926	0.07323	0.133065	0	0	0	0	0	0	0	0	1	0	0
39	rs2273299	1	10218439	T	C	0.8393	0.3012	0.1364	0.198352	0	0	0	0	0	0	1	1	1	1	1
40	rs628462	1	10511544	C	T	0.00496	0.5025	0.3902	0.145789	0	0	0	0	0	0	0	0	1	1	1
41	rs11539794	1	10689942	G	T	0.01786	0.02346	0.1932	0.0437403	0	0	0	0	0	0	0	0	0	0	1
42	rs12711521	1	11090916	C	A	0.8611	0.3247	0.1629	0.195461	0	0	0	0	0	0	1	1	1	1	1
43	rs1057079	1	11205058	C	T	0.0377	0.8222	0.7475	0.292692	0	0	0	1	1	1	1	1	1	1	1
44	rs2594310	1	11596455	C	T	0.6339	0.05802	0.06061	0.194268	0	0	0	0	0	0	0	1	1	1	1
45	rs9614	1	11710561	T	G	0.1369	0.4617	0.1843	0.0516129	0	0	0	0	0	0	0	0	0	0	1
46	rs10864543	1	11844330	C	T	0.127	0.7728	0.6061	0.164148	0	0	0	0	0	0	0	0	1	1	1
47	rs11553925	1	12082334	A	T	0.1806	0.05802	0.2626	0.0280333	0	0	0	0	0	0	0	0	0	0	1
48	rs476488	1	12198297	T	C	0.5139	0.4049	0.1376	0.0593266	0	0	0	0	0	0	0	0	0	0	1
49	rs11540058	1	12640650	C	T	0.03571	0.002469	0.197	0.0523045	0	0	0	0	0	0	0	0	0	1	1
50	rs2994114	1	12887549	T	C	0.4137	0.002469	0.2361	0.109624	0	0	0	0	0	0	0	0	1	1	1
51	rs58114990	1	13001252	T	C	0.6002	0.05926	0.06313	0.174289	0	0	0	0	0	0	0	1	1	1	1
52	rs2359274	1	13219048	T	G	0.006944	0.3025	0.02146	0.0944561	0	0	0	0	0	0	0	0	1	1	1
53	rs574843281	1	13448185	G	C	0.7728	0.2679	0.279	0.116227	0	0	0	0	0	0	0	0	0	0	1
54	rs201753501	1	13474951	C	G	0.00496	0.2642	0.0404	0.072734	0	0	0	0	0	0	0	0	0	1	0
55	rs355025	1	13910417	C	T	0.3631	0.3395	0.6591	0.0430524	0	0	0	0	0	0	0	0	0	1	1
56	rs1358577	1	14220186	A	G	0.3591	0.1037	0.3295	0.0373485	0	0	0	0	0	0	0	0	0	0	1
57	rs61561984	1	15490865	T	A	0.0129	0.5296	0.1768	0.141865	0	0	0	0	0	0	0	0	0	1	1
58	rs6679905	1	15599021	C	T	0.245	0.1395	0	0.0626101	0	0	0	0	0	0	0	0	0	0	1
59	rs763821	1	15668276	G	A	0.498	0.03704	0.4028	0.112612	0	0	0	0	0	0	0	1	0	0	0
60	rs2496338	1	15710411	G	C	0.8145	0.2519	0.2525	0.149471	0	0	0	0	0	0	0	0	1	1	1
61	rs2236215	1	15892415	A	C	0.63	0.05926	0.2336	0.141359	0	0	0	0	0	0	0	0	0	1	1
62	rs12091750	1	16042766	T	C	0.7639	0.03704	0.2513	0.225	0	0	0	0	0	1	1	1	1	1	1
63	rs848210	1	16259813	A	G	0.0129	0.6802	0.4419	0.202563	0	0	0	0	0	0	0	1	1	1	1
64	rs5257	1	16373124	A	G	0.7063	0.009877	0.1604	0.237036	0	0	0	0	0	1	1	1	1	1	1
65	rs6678618	1	16475126	C	T	0.13	0.03086	0.3561	0.0677969	0	0	0	0	0	0	0	1	1	1	1
66	rs2273311	1	16641899	C	T	0.02679	0.684	0.4306	0.18739	0	0	0	0	0	0	0	1	1	1	1
67	rs71263230	1	16913677	T	C	0.1796	0.5025	0.1793	0.0548144	0	0	0	0	0	0	0	0	0	1	1
68	rs2261727	1	17086870	T	C	0.6498	0.2086	0.5076	0.0715857	0	0	0	0	0	0	0	0	0	0	1
69	rs199674141	1	17198381	T	G	0.1091	0.6716	0.3131	0.122943	0	0	0	0	0	0	0	0	0	1	0
70	rs12025984	1	17270751	G	A	0.00496	0.4654	0.2412	0.12299	0	0	0	0	0	0	0	0	0	0	1
71	rs3738815	1	17314702	C	T	0.127	0.5716	0.2033	0.0885847	0	0	0	0	0	0	0	0	1	1	0
72	rs11203297	1	17419024	G	A	0.0754	0.4988	0.1843	0.0859652	0	0	0	0	0	0	0	0	0	1	1
73	rs2977234	1	17555508	G	T	0.1736	0.06049	0.3472	0.0464479	0	0	0	0	0	0	0	0	0	1	1
74	rs35903413	1	17668563	G	A	0.007937	0.001235	0.1654	0.0538558	0	0	0	0	0	0	0	0	0	1	1
75	rs2992751	1	18808711	G	C	0.1736	0.6247	0.1111	0.122804	0	0	0	0	0	1	1	1	1	1	1
76	rs2743201	1	19027239	A	G	0.3591	0.3975	0.7374	0.0595917	0	0	0	0	0	0	0	0	0	1	1
77	rs28374389	1	19175846	T	C	0.1349	0.002469	0.1995	0.0470776	0	0	0	0	0	0	0	0	0	1	1
78	rs35802543	1	19447819	T	C	0.04365	0	0.1111	0.0270897	0	0	0	0	0	0	0	0	0	0	1
79	rs709683	1	19565344	C	G	0.255	0.2617	0.6604	0.0753419	0	0	0	0	0	0	0	0	1	1	1
80	rs3748755	1	19684006	G	C	0	0.1346	0.002525	0.0481248	0	0	0	0	0	0	0	0	0	0	1
81	rs2745233	1	19952064	C	T	0.4435	0	0	0.190016	0	0	0	0	0	0	0	1	1	1	1
82	rs11551819	1	20097822	G	A	0.1121	0	0.1414	0.0368312	0	0	0	0	0	0	0	0	0	0	1
83	rs4744	1	20304926	G	A	0.09127	0.02593	0.2008	0.028979	0	0	0	0	0	0	0	0	0	0	1
84	rs3738125	1	20474876	G	A	0	0.1173	0	0.0445697	0	0	0	0	0	0	0	0	0	0	1
85	rs595980	1	20827216	C	T	0.01984	0.001235	0.1907	0.0571145	0	0	0	0	0	0	0	0	0	1	1
86	rs479323	1	21012575	G	A	0.6042	0.03086	0.06692	0.192527	0	0	0	0	0	0	0	1	1	1	1
87	rs12046928	1	21042094	G	A	0.08234	0.7111	0.1503	0.186436	0	0	0	0	1	1	1	0	0	0	0
88	rs2228321	1	21560080	A	G	0.4623	0.002469	0.05177	0.155564	0	0	0	0	0	0	0	0	1	1	1
89	rs3200254	1	21894735	T	C	0.2748	0.4827	0.1263	0.0529474	0	0	0	0	0	0	0	0	1	1	1
90	rs10917042	1	22109370	G	A	0.01587	0.5815	0.2298	0.155423	0	0	0	0	0	0	0	0	1	1	1
91	rs1803531	1	22310824	T	C	0.1647	0.2728	0.002525	0.0665542	0	0	0	0	0	0	0	1	1	1	1
92	rs2229872	1	23208925	G	A	0.1984	0.479	0.07576	0.0772458	0	0	0	0	0	0	0	1	1	1	1
93	rs2849028	1	23688933	A	G	0.1766	0.6235	0.726	0.121089	0	0	0	0	0	0	0	0	0	0	1
94	rs2075995	1	23847464	C	A	0.05357	0.6185	0.5139	0.14892	0	0	0	0	0	0	0	0	1	1	1
95	rs35397069	1	24077554	T	C	0.3681	0	0	0.152958	0	0	0	0	0	0	0	0	1	1	1
96	rs4320729	1	24409191	C	T	0.007937	0.4383	0.4432	0.135023	0	0	0	0	0	0	0	0	0	1	1
97	rs10903022	1	24465113	C	T	0.254	0.763	0.3662	0.099717	0	0	0	0	0	0	0	0	1	0	0
98	rs11249092	1	24684728	G	A	0.0496	0.002469	0.1237	0.0267831	0	0	0	0	0	0	0	0	0	0	1
99	rs196429	1	24859617	G	A	0.2282	0.6815	0.3321	0.0787643	0	0	0	0	0	0	0	0	0	1	1
100	rs61740966	1	25643553	T	C	0.7222	0.1407	0.2639	0.137138	0	0	0	0	0	0	0	0	0	1	1
101	rs586178	1	25747230	G	C	0.4762	0.2309	0.5278	0.0361221	0	0	0	0	0	0	0	0	0	0	1
102	rs11247857	1	25944741	T	C	0.5774	0.2012	0.006313	0.167614	0	0	0	0	0	0	0	1	1	1	1
103	rs2294228	1	26140573	C	A	0.7946	0.03457	0.2109	0.254297	0	0	0	0	1	1	1	1	1	1	1
104	rs2736831	1	26357656	C	A	0.8125	0.2593	0.2803	0.138899	0	0	0	0	0	0	0	0	0	1	1
105	rs3748857	1	26488019	G	A	0.0009921	0.5975	0.1225	0.200214	0	0	0	0	0	0	0	1	1	1	1
106	rs4332350	1	26610891	A	C	0.122	0.5432	0.07323	0.11732	0	0	0	0	0	0	1	1	1	1	1
107	rs3816539	1	26786627	G	A	0.4821	0.7198	0.2348	0.0820366	0	0	0	0	0	0	0	1	1	1	1
108	rs1064196	1	26887592	T	C	0.498	0.2556	0.7121	0.0722844	0	0	0	0	0	0	0	1	1	1	1
109	rs3170660	1	27210721	T	C	0.0119	0.002469	0.3737	0.137579	0	0	0	0	0	0	1	1	1	1	1
110	rs4970471	1	27339103	G	T	0.03671	0.7136	0.1629	0.21432	0	0	0	0	0	1	1	1	1	1	1
111	rs34306208	1	27480757	A	G	0.2639	0.1099	0.3472	0.0284308	0	0	0	0	0	0	0	0	0	0	1
112	rs2273270	1	27736478	T	C	0.06548	0.3778	0.001263	0.114722	0	0	0	0	0	1	1	1	1	1	1
113	rs6670793	1	28060574	A	G	0.6478	0.2654	0.01389	0.184782	0	0	0	0	0	1	1	1	1	1	1
114	rs3766400	1	28209366	A	G	0.05159	0.4988	0.6326	0.152688	0	0	0	0	0	0	0	1	1	1	1
115	rs2989472	1	28422847	C	T	0.1845	0.1469	0.3965	0.0317598	0	0	0	0	0	0	0	0	0	0	1
116	rs9508	1	28564279	A	G	0.6925	0.1037	0.3018	0.135924	0	0	0	0	0	0	0	0	0	1	1
117	rs61785974	1	28800380	C	A	0.3105	0.07531	0.3144	0.0402764	0	0	0	0	0	0	0	0	0	0	1
118	rs1042114	1	29138975	G	T	0.01488	0	0.1313	0.0393387	0	0	0	0	0	0	0	0	0	0	1
119	rs2230677	1	29475394	C	G	0.5685	0.1519	0.7677	0.142528	0	0	0	1	1	1	1	1	1	1	1
120	rs2295061	1	29630455	C	T	0.371	0.6543	0.1604	0.0895108	0	0	0	0	0	0	0	1	1	1	1
121	rs3766284	1	31346057	A	G	0.01984	0.5333	0.01894	0.193151	0	0	0	0	1	1	1	0	0	0	0
122	rs2282440	1	31347320	G	A	0.01389	0.5284	0.01894	0.195752	0	0	0	0	0	0	0	1	1	1	1
123	rs116965476	1	31733830	T	C	0	0.1642	0	0.0633667	0	0	0	0	0	0	0	0	0	1	1
124	rs34728687	1	31902279	G	A	0.0377	0	0.1098	0.0271671	0	0	0	0	0	0	0	0	0	0	1
125	rs2271933	1	32092525	A	G	0.2778	0.2407	0.6288	0.0644627	0	0	0	0	0	0	0	0	1	1	1
126	rs1127100	1	32193647	T	C	0.1587	0.6556	0.3497	0.0916185	0	0	0	0	0	0	0	0	0	0	1
127	rs2291063	1	32713199	A	G	0.1329	0.2593	0.03283	0.0384515	0	0	0	0	0	0	0	0	0	1	1
128	rs2270537	1	32829281	G	A	0	0.1654	0	0.0638556	0	0	0	0	0	0	0	0	0	1	1
129	rs11551266	1	33134865	A	C	0.2976	0	0	0.120383	0	0	0	0	0	0	0	0	0	0	1
130	rs3737995	1	33235626	G	A	0.02083	0.4605	0.375	0.113742	0	0	0	0	0	0	0	0	0	0	1
131	rs12730560	1	33235651	A	G	0.2688	0	0.1427	0.0691545	0	0	0	0	0	0	0	0	0	1	0
132	rs16835244	1	33562416	G	T	0	0.1185	0	0.0450433	0	0	0	0	0	0	0	0	0	0	1
133	rs35761029	1	34090751	T	A	0.03571	0.1309	0.002525	0.0302901	0	0	0	0	0	0	0	0	0	0	1
134	rs10737374	1	34270498	G	A	0.02976	0.03827	0.3157	0.0757613	0	0	0	0	0	0	0	0	1	1	1
135	rs16836099	1	34401453	A	G	0.4018	0	0.001263	0.166772	0	0	0	0	0	0	0	0	1	1	1
136	rs1382602	1	34663208	C	G	0.7738	0.1284	0.226	0.177981	0	0	0	0	0	0	0	1	1	1	1
137	rs41266431	1	35260202	G	A	0.006944	0	0.1389	0.0462851	0	0	0	0	0	0	0	0	0	0	1
138	rs12404674	1	35442313	T	A	0.1825	0.2605	0.02652	0.043441	0	0	0	0	0	0	0	0	0	1	1
139	rs118141562	1	35657874	G	C	0.6399	0.7	0.04545	0.207145	0	0	1	1	1	1	1	1	1	1	1
140	rs3814302	1	35900615	A	G	0.2649	0.221	0.95202	0.259352	0	1	1	1	1	1	1	1	1	1	1
141	rs2301902	1	36039962	T	G	0.1905	0.4568	0.02652	0.0997482	0	0	0	0	0	0	1	1	1	1	1
142	rs7537203	1	36225948	T	C	0.3065	0.2481	0.8636	0.166698	0	0	0	1	1	0	0	0	0	0	0
143	rs4652895	1	36316571	A	C	0.1151	0.242	0.8561	0.233955	0	0	0	0	0	1	1	1	1	1	1
144	rs2296470	1	36359669	A	G	0.4087	0.6716	0.01641	0.192176	0	0	1	1	1	0	0	0	0	0	0
145	rs35495320	1	36563797	C	T	0.128	0.479	0.01263	0.128475	0	0	0	0	1	1	1	1	1	1	1
146	rs2242428	1	36752152	C	T	0.09722	0.06543	0.4205	0.0788373	0	0	0	0	0	0	0	0	1	0	0
147	rs35343437	1	36773405	T	G	0.1161	0.7321	0.4545	0.141391	0	0	0	0	0	0	0	0	0	1	1
148	rs550250	1	37346428	A	G	0.1637	0.1272	0	0.0427719	0	0	0	0	0	0	0	0	0	0	1
149	rs215205	1	37948212	C	G	0.5119	0.05432	0.298	0.0960615	0	0	0	0	0	0	0	0	0	1	1
150	rs35909785	1	38185169	G	A	0.1359	0.2247	0.005051	0.0499974	0	0	0	0	0	0	0	0	1	1	1
151	rs35267671	1	38397369	C	T	0.06548	0.3358	0.5909	0.11585	0	0	0	0	0	0	0	0	0	0	1
152	rs202230393	1	39976974	C	T	0.4524	0	0.002525	0.190135	0	0	0	0	0	0	0	1	1	1	1
153	rs3738671	1	40315888	A	T	0.2222	0.2914	0.06313	0.0332685	0	0	0	0	0	0	0	0	0	0	1
154	rs2228564	1	40773149	T	C	0.4266	0.6321	0.2247	0.0583669	0	0	0	0	0	0	0	0	1	1	1
155	rs2297755	1	41013015	C	T	0.119	0.4716	0.1149	0.074411	0	0	0	0	0	0	0	0	1	1	1
156	rs117660625	1	41327705	A	T	0.1399	0.5086	0.07828	0.0962279	0	0	0	0	0	0	0	1	1	1	1
157	rs615177	1	41979156	A	G	0.3492	0.004938	0.4154	0.117089	0	0	0	0	0	1	1	1	1	1	1
158	rs2071499	1	42630364	G	A	0.0625	0.3975	0.6061	0.125293	0	0	0	0	0	0	0	0	1	1	1
159	rs1055055	1	42880516	T	C	0.5089	0.3543	0.6338	0.0264922	0	0	0	0	0	0	0	0	0	0	1
160	rs33953680	1	43296195	C	T	0.01091	0.008642	0.2879	0.0938179	0	0	0	0	0	0	0	1	1	1	0
161	rs2229681	1	43394666	G	A	0.3175	0.001235	0	0.1271	0	0	0	0	0	0	0	0	0	0	1
162	rs603123	1	43664218	C	T	0.2966	0.001235	0.3422	0.0983735	0	0	0	0	0	0	0	1	1	1	1
163	rs3120276	1	43779564	T	C	0.08829	0.1309	0.3775	0.0490409	0	0	0	0	0	0	0	0	0	0	1
164	rs2251802	1	43917637	G	A	0.1647	0.08272	0.4205	0.0591632	0	0	0	0	0	0	0	0	1	1	1
165	rs2240447	1	44415415	C	T	0.06448	0.5988	0.7639	0.205582	0	0	0	0	0	1	1	1	1	1	1
166	rs17886354	1	45269333	A	G	0.0009921	0	0.1061	0.0386418	0	0	0	0	0	0	0	0	0	0	1
167	rs12749251	1	45469176	A	T	0.02381	0	0.1225	0.0334127	0	0	0	0	0	0	0	0	0	0	1
168	rs41302744	1	45962137	T	C	0	0.4716	0.0303	0.175807	0	0	0	0	0	1	1	1	1	1	1
169	rs11590549	1	46086329	C	T	0.3105	0.04074	0.2487	0.0501442	0	0	0	0	0	0	0	0	0	0	1
170	rs4256763	1	46379518	A	G	0.07837	0.01481	0.2854	0.0624732	0	0	0	0	0	0	0	0	1	1	1
171	rs17855317	1	46500613	T	C	0.04663	0.01481	0.2854	0.0702468	0	0	0	0	0	0	0	0	1	1	1
172	rs41293277	1	46806550	C	T	0.1091	0.01975	0.274	0.0514851	0	0	0	0	0	0	0	0	1	1	1
173	rs1886116	1	46976837	C	T	0.01091	0.01111	0.3902	0.136887	0	0	0	0	0	0	1	1	1	1	1
174	rs4660947	1	47078637	T	C	0.4137	0.03827	0.5025	0.114233	0	0	0	0	0	1	1	1	1	0	0
175	rs597221	1	47131319	A	T	0.4812	0.4136	0.01136	0.135013	0	0	0	0	0	0	0	0	0	1	1
176	rs1126743	1	47395973	G	A	0.6488	0.5185	0.2285	0.064697	0	0	0	0	0	0	0	0	0	0	1
177	rs2056899	1	47607851	A	T	0.03671	0.01481	0.6035	0.2228	0	0	0	1	1	1	1	1	1	1	1
178	rs13376679	1	47726087	T	C	0.1786	0.02963	0.298	0.0499287	0	0	0	0	0	0	0	0	1	1	1
179	rs12047252	1	48697226	T	C	0.00496	0.2407	0.01263	0.0764404	0	0	0	0	0	0	0	0	0	1	0
180	rs1056042	1	48764419	C	T	0.009921	0.3568	0.428	0.114815	0	0	0	0	0	0	0	0	0	0	1
181	rs1128934	1	49224584	G	T	0.4048	0.4877	0.1136	0.064004	0	0	0	0	0	0	0	0	1	1	1
182	rs2480683	1	50661411	C	T	0.6488	0	0.02904	0.274474	0	0	0	0	1	1	1	1	1	1	1
183	rs17567	1	51826921	T	C	0.5724	0.01358	0.202	0.156601	0	0	0	0	0	0	0	0	1	1	1
184	rs1065754	1	51873951	G	A	0.1012	0.006173	0.3523	0.0902182	0	0	0	0	0	0	0	1	0	0	0
185	rs8375	1	52266242	G	A	0.7837	0.1741	0.4684	0.133382	0	0	0	0	0	0	0	0	0	1	1
186	rs6677047	1	52882406	A	G	0.8125	0.2309	0.1995	0.170836	0	0	0	0	0	0	0	1	1	1	1
187	rs12123698	1	52991638	C	T	0.006944	0.4333	0.3788	0.123192	0	0	0	0	0	0	0	0	0	0	1
188	rs6588443	1	53250650	G	A	0.06845	0.01852	0.5707	0.184273	0	0	0	1	1	1	1	1	1	1	1
189	rs7538935	1	53453714	G	T	0.5873	0.03827	0.03157	0.198902	0	0	0	0	0	0	0	1	1	1	1
190	rs1288403	1	53555783	A	C	0.6776	0.6716	0.09722	0.16563	0	0	0	0	1	1	1	1	1	1	1
191	rs2229291	1	53676401	T	G	0.02183	0.1889	0	0.0577005	0	0	0	0	0	0	0	0	0	1	1
192	rs5174	1	53712727	C	T	0.0009921	0.0321	0.404	0.140366	0	0	0	0	0	0	0	1	0	0	0
193	rs4926972	1	53793511	T	C	0.03571	0.5185	0.6035	0.16085	0	0	0	0	0	0	0	0	1	1	1
194	rs12021912	1	53995515	G	A	0.1052	0.4642	0.01768	0.122437	0	0	0	0	0	1	1	1	1	1	1
195	rs2294514	1	54432019	G	A	0.7411	0.06296	0.1452	0.217065	0	0	0	0	0	0	1	1	1	1	1
196	rs10493175	1	54636977	T	C	0.13	0	0.2159	0.0547694	0	0	0	0	0	0	0	0	1	1	1
197	rs1702003	1	55060362	G	A	0.5605	0.1889	0.03788	0.13172	0	0	0	0	0	0	0	0	0	1	1
198	rs1368883	1	55075452	G	A	0.1647	0.1716	0.5303	0.0687651	0	0	0	0	0	0	0	0	1	0	0
199	rs1147990	1	55182300	T	A	0.506	0.02716	0.4634	0.13296	0	0	0	0	0	1	1	1	1	1	1
200	rs77444406	1	55352309	C	T	0.001984	0.1395	0	0.0506097	0	0	0	0	0	0	0	0	0	0	1
201	rs487230	1	55541174	A	G	0.7619	0.08642	0.2273	0.192891	0	0	0	0	0	0	0	1	1	1	1
202	rs1136164	1	57002627	C	T	0.251	0.1802	0.0101	0.0537828	0	0	0	0	0	0	0	0	0	0	1
203	rs3087585	1	58971831	G	A	0.4673	0.05185	0.2967	0.0841967	0	0	0	0	0	0	0	0	0	1	1
204	rs17560663	1	60503762	T	C	0.001984	0.02099	0.1869	0.054233	0	0	0	0	0	0	0	0	0	0	1
205	rs2236059	1	61869783	G	A	0.2718	0.5778	0.2879	0.0415568	0	0	0	0	0	0	0	0	0	0	1
206	rs1056513	1	62380298	G	A	0.05456	0.5691	0.6439	0.165613	0	0	0	0	0	0	0	1	1	1	1
207	rs7418709	1	62579907	C	T	0.2937	0.716	0.06061	0.174615	0	0	1	1	1	1	1	1	1	1	1
208	rs11207949	1	62732421	T	C	0.2083	0.5864	0.2652	0.0600444	0	0	0	0	0	0	0	0	0	1	1
209	rs61743961	1	63113968	T	C	0.129	0.1247	0.001263	0.0339987	0	0	0	0	0	0	0	0	0	0	1
210	rs855314	1	64095111	A	G	0.251	0.004938	0.1503	0.0572777	0	0	0	0	0	0	0	0	0	0	1
211	rs17126258	1	64732733	G	A	0.3492	0	0.003788	0.138291	0	0	0	0	0	0	0	0	0	1	1
212	rs17853973	1	65614154	T	A	0.5238	0.279	0.01515	0.1317	0	0	0	0	0	0	0	0	0	1	1
213	rs4915685	1	65690461	G	A	0.3353	0.6667	0.1768	0.0897535	0	0	0	0	0	0	0	1	1	0	0
214	rs12077111	1	65860660	T	C	0.5367	0.5827	0.03788	0.156479	0	0	0	0	1	1	1	1	1	1	1
215	rs1137100	1	66036441	A	G	0.1409	0.8099	0.2841	0.180866	0	0	0	0	0	0	1	1	1	1	1
216	rs783036	1	66831370	G	A	0.7907	0.1444	0.4861	0.152213	0	0	0	0	0	0	0	0	1	1	1
217	rs57010209	1	67313249	G	A	0.05556	0.5321	0.03535	0.15801	0	0	0	0	1	1	1	1	1	1	1
218	rs2273682	1	67581127	T	C	0	0.1346	0.001263	0.0494889	0	0	0	0	0	0	0	0	0	0	1
219	rs1495963	1	67795319	T	C	0.2867	0.2012	0.01894	0.0558399	0	0	0	0	0	0	0	0	0	0	1
220	rs12145904	1	68903942	C	T	0.2431	0.3716	0.1275	0.0274489	0	0	0	0	0	0	0	0	0	0	1
221	rs7539544	1	70831841	C	T	0.06845	0.316	0.08712	0.0452301	0	0	0	0	0	0	0	0	0	0	1
222	rs1413368	1	72058552	G	A	0.3462	0.1506	0.002525	0.0880535	0	0	0	0	0	0	0	0	0	0	1
223	rs1340472	1	74575182	C	T	0.506	0.0321	0.0846	0.135746	0	0	0	0	0	0	0	0	0	1	1
224	rs649058	1	74941293	G	A	0.07837	0.1296	0.3927	0.0572664	0	0	0	0	0	0	0	0	0	0	1
225	rs3819946	1	75175886	T	C	0.5288	0.7691	0.1503	0.140858	0	0	0	1	1	1	1	1	1	1	1
226	rs1948874	1	75672376	A	G	0.1736	0.8444	0.4015	0.169218	0	0	0	0	0	0	0	1	1	1	1
227	rs1759275	1	76143525	A	T	0.3889	0	0.003788	0.157034	0	0	0	0	0	0	0	0	1	1	1
228	rs5745448	1	76344705	T	C	0.0119	0.6765	0.3157	0.198249	0	0	0	0	0	0	0	1	1	1	1
229	rs12723684	1	77685042	T	C	0.4821	0.03457	0.06818	0.129422	0	0	0	0	0	0	0	0	0	1	1
230	rs540742	1	78585086	T	C	0.2103	0.6642	0.2184	0.0967057	0	0	0	0	0	0	0	1	1	1	1
231	rs1981071	1	79102726	C	T	0.05159	0.4136	0.05051	0.0984439	0	0	0	0	0	0	0	1	1	1	1
232	rs2292191	1	84944989	A	G	0.1806	0.7383	0.6591	0.128874	0	0	0	0	0	0	0	0	0	1	1
233	rs11576939	1	85742012	G	C	0.254	0.07778	0.303	0.0315983	0	0	0	0	0	0	0	0	0	0	1
234	rs12037785	1	86202102	C	A	0.03274	0.4	0.1225	0.0826665	0	0	0	0	0	0	0	0	0	1	1
235	rs2231592	1	87031656	A	C	0.0506	0.221	0.0202	0.0432803	0	0	0	0	0	0	0	0	0	1	1
236	rs1831240	1	89655783	T	C	0.2966	0	0.001263	0.117632	0	0	0	0	0	0	0	0	0	0	1
237	rs10082200	1	90152146	C	T	0.2976	0	0	0.120383	0	0	0	0	0	0	0	0	0	0	1
238	rs10922744	1	90493026	G	A	0.5357	0.1148	0.4293	0.076664	0	0	0	0	0	0	0	0	0	1	1
239	rs11165778	1	91859801	A	G	0.1687	0.004938	0.2374	0.0551587	0	0	0	0	0	0	0	0	1	1	1
240	rs12044983	1	92108119	A	G	0.123	0.3765	0.04545	0.0671935	0	0	0	0	0	0	0	0	1	1	1
241	rs1805109	1	92327126	C	T	0.1617	0.3926	0.08586	0.0499999	0	0	0	0	0	0	0	0	0	1	1
242	rs1156281	1	92442695	A	C	0.1617	0.3963	0.07576	0.0548623	0	0	0	0	0	0	0	0	1	1	1
243	rs1483022	1	92646021	G	A	0.381	0.0284	0.3838	0.091082	0	0	0	0	0	0	0	1	1	1	1
244	rs11164605	1	92946479	G	A	0.04861	0.02716	0.1919	0.0313721	0	0	0	0	0	0	0	0	0	0	1
245	rs11808092	1	93073228	C	A	0.05754	0.01728	0.2639	0.0577173	0	0	0	0	0	0	0	0	1	1	1
246	rs10874744	1	93306317	G	A	0.5446	0.04074	0.3674	0.119362	0	0	0	0	0	0	0	0	1	1	1
247	rs2815413	1	93672723	A	C	0.6895	0.03951	0.1793	0.194455	0	0	0	0	0	0	0	1	1	1	1
248	rs1801555	1	94466659	A	G	0.754	0.1704	0.1111	0.189994	0	0	0	0	0	0	0	1	1	1	1
249	rs1048854	1	94643531	T	C	0.02083	0.002469	0.3081	0.102118	0	0	0	0	0	0	0	1	1	1	1
250	rs16946	1	94930345	G	A	0.0873	0.2099	0.5013	0.0783374	0	0	0	0	0	0	0	0	0	0	1
251	rs859098	1	95330372	G	A	0.5238	0.01235	0.2222	0.135961	0	0	0	0	0	0	0	0	0	1	1
252	rs35296149	1	99156634	T	A	0.005952	0.337	0.007576	0.120588	0	0	0	0	0	0	0	1	1	1	1
253	rs7514021	1	100203693	G	A	0.02877	0.6099	0.697	0.216262	0	0	0	0	0	1	1	1	1	1	1
254	rs17121464	1	100340787	G	A	0	0.163	0.006313	0.0560908	0	0	0	0	0	0	0	0	0	0	1
255	rs687513	1	100598867	C	T	0.6488	0.07407	0.1604	0.155211	0	0	0	0	0	0	0	0	1	1	1
256	rs28361212	1	100856380	A	C	0.3601	0	0.001263	0.146773	0	0	0	0	0	0	0	0	1	1	1
257	rs2809819	1	101005090	G	A	0.1319	0.7037	0.5051	0.123906	0	0	0	0	0	0	0	0	0	0	1
258	rs10493973	1	102296279	T	C	0.3026	0.008642	0.1818	0.0678666	0	0	0	0	0	0	0	0	0	1	1
259	rs3753841	1	103379918	G	A	0.01984	0.7198	0.5997	0.232837	0	0	0	0	0	1	1	1	1	1	1
260	rs6697444	1	104076462	C	T	0.252	0.6407	0.3548	0.0562769	0	0	0	0	0	0	0	0	0	0	1
261	rs142944877	1	104260621	T	C	0.6111	0.1877	0.6515	0.0933857	0	0	0	0	0	0	0	1	1	1	1
262	rs7528153	1	108307727	T	A	0.4206	0.6284	0.2955	0.0386675	0	0	0	0	0	0	0	0	0	1	1
263	rs4423040	1	109265029	G	T	0.7669	0.1469	0.4053	0.140727	0	0	0	0	0	0	0	0	0	1	1
264	rs1149154	1	109351501	A	G	0.2262	0.7852	0.2563	0.13976	0	0	0	0	0	0	1	1	1	0	0
265	rs705268	1	109466858	G	A	0.6319	0.01481	0.2449	0.177914	0	0	0	0	0	0	0	1	1	1	1
266	rs2359246	1	109737063	C	T	0.7272	0.02593	0.2159	0.219788	0	0	0	0	0	1	1	1	1	1	1
267	rs2228604	1	109884775	T	G	0.6508	0.03704	0.2955	0.161804	0	0	0	0	0	0	0	0	1	1	1
268	rs1799875	1	110148974	C	T	0.03075	0.6383	0.4634	0.168754	0	0	0	0	0	0	0	1	1	1	1
269	rs6693815	1	110301260	C	T	0.746	0.05679	0.1995	0.208896	0	0	0	0	0	0	1	1	1	1	1
270	rs333970	1	110466338	C	A	0.08631	0.4086	0.6199	0.115012	0	0	0	0	0	0	0	0	0	0	1
271	rs2229166	1	110466810	C	A	0.4335	0.5173	0.1528	0.0563571	0	0	0	0	0	0	0	0	1	1	0
272	rs6685009	1	110740931	G	A	0.5208	0.03827	0.02273	0.17082	0	0	0	0	0	0	0	1	1	1	1
273	rs3738751	1	110883917	A	G	0.03075	0.2617	0.001263	0.0798341	0	0	0	0	0	0	0	1	1	1	1
274	rs12407942	1	111144661	A	G	0.1419	0.4111	0.08207	0.0597038	0	0	0	0	0	0	0	0	1	1	1
275	rs2232041	1	111494194	C	T	0.1577	0.06173	0.2727	0.0284931	0	0	0	0	0	0	0	0	0	0	1
276	rs608881	1	111730901	C	T	0.1458	0.002469	0.2273	0.0542601	0	0	0	0	0	0	0	0	1	1	1
277	rs12094378	1	111862078	C	T	0.1885	0	0.1086	0.0470808	0	0	0	0	0	0	0	0	0	0	1
278	rs1264887	1	111968121	C	T	0.3165	0.4407	0.1048	0.0511453	0	0	0	0	0	0	0	0	1	1	1
279	rs197392	1	112298582	A	G	0.5704	0.03457	0.197	0.137344	0	0	0	0	0	0	0	0	0	1	1
280	rs2366125	1	112539061	A	G	0.249	0.616	0.1288	0.0979649	0	0	0	0	0	0	1	1	1	1	1
281	rs1175641	1	112999227	G	A	0.0377	0	0.1389	0.0359956	0	0	0	0	0	0	0	0	0	0	1
282	rs2306940	1	113241052	T	C	0.1796	0.5481	0.2437	0.0581651	0	0	0	0	0	0	0	0	0	0	1
283	rs2359173	1	114196495	A	G	0.005952	0.07531	0.3169	0.0821575	0	0	0	0	0	0	0	0	0	0	1
284	rs1217401	1	114438951	A	G	0.8145	0.08148	0.2753	0.218785	0	0	0	0	0	0	1	1	1	1	1
285	rs6537825	1	114948281	A	G	0.01687	0.3951	0.06439	0.105836	0	0	0	0	0	0	0	0	1	1	1
286	rs7541738	1	115168600	A	T	0.007937	0	0.2816	0.103769	0	0	0	0	0	0	0	1	1	1	1
287	rs6330	1	115829313	G	A	0.1468	0.158	0.4621	0.0538638	0	0	0	0	0	0	0	0	0	1	1
288	rs10754431	1	116670774	A	G	0.07341	0.7346	0.7677	0.230859	0	0	0	0	0	1	1	1	1	1	1
289	rs12079419	1	116931628	C	A	0.4375	0.04691	0.002525	0.146065	0	0	0	0	0	0	0	0	1	1	1
290	rs6703791	1	117122130	T	C	0.3522	0.5358	0.1578	0.0547812	0	0	0	0	0	0	0	0	1	1	1
291	rs17036171	1	117236766	T	C	0.3591	0.02099	0	0.12847	0	0	0	0	0	0	0	0	0	1	1
292	rs34625170	1	117503940	G	A	0.0129	0.3827	0.04419	0.111644	0	0	0	0	0	0	0	1	1	1	1
293	rs1289673	1	117618067	C	T	0.09524	0.763	0.5821	0.178456	0	0	0	0	0	0	0	1	1	1	1
294	rs12040811	1	118530796	C	T	0.05159	0.337	0.06439	0.0640697	0	0	0	0	0	0	0	0	0	1	1
295	rs12133381	1	118657952	C	T	0.001984	0.2679	0.05934	0.0724294	0	0	0	0	0	0	0	0	0	0	1
296	rs6203	1	120057158	C	T	0.01488	0.6432	0.447	0.185926	0	0	0	0	0	0	0	1	1	1	1
297	rs1052972	1	120336785	C	T	0.2192	0.7642	0.4672	0.104912	0	0	0	0	0	0	0	0	0	0	1
298	rs2793823	1	120437718	G	A	0.7401	0.09259	0.1338	0.203493	0	0	0	0	0	0	0	1	1	1	1
299	rs200153581	1	120934449	C	T	0.4425	0	0.001263	0.187015	0	0	0	0	0	0	0	1	1	1	1
300	rs12057989	1	144617251	A	G	0.1181	0.7025	0.1982	0.150853	0	0	0	0	0	0	1	1	1	1	1
301	rs678781	1	144825519	T	A	0.01786	0.463	0.02904	0.152038	0	0	0	0	0	0	1	1	1	1	1
302	rs2762744	1	144931581	C	G	0.1389	0.1272	0.003788	0.0328204	0	0	0	0	0	0	0	0	0	0	1
303	rs6670984	1	145561594	C	T	0.4286	0.2654	0.6098	0.0411071	0	0	0	0	0	0	0	0	0	1	0
304	rs11579366	1	145562293	G	C	0.0754	0.2642	0.6023	0.116618	0	0	0	0	0	0	0	0	0	0	1
305	rs587721117	1	146409969	A	C	0.1409	0	0.3687	0.100723	0	0	0	0	0	1	1	1	1	1	1
306	rs1816802	1	146650058	T	C	0.00496	0.5333	0.1591	0.155434	0	0	0	0	0	0	0	0	1	1	1
307	rs3820129	1	147091972	C	T	0.008929	0.09259	0.4205	0.115528	0	0	0	0	0	0	0	0	1	1	1
308	rs594576	1	148644408	A	G	0.0009921	0.1494	0.5164	0.155716	0	0	0	0	0	0	0	1	1	1	1
309	rs201612725	1	148756540	C	G	0.008929	0.1988	0.006313	0.0611023	0	0	0	0	0	0	0	0	0	1	1
310	rs139224032	1	149676075	G	A	0.09722	0.1802	0.01263	0.031603	0	0	0	0	0	0	0	0	0	0	1
311	rs7522034	1	150199123	G	T	0.05556	0.4667	0.5758	0.127766	0	0	0	0	0	0	0	0	0	1	1
312	rs72696841	1	150337289	G	T	0	0.001235	0.1465	0.0542547	0	0	0	0	0	0	0	0	0	0	1
313	rs10749658	1	150531170	C	T	0.3046	0	0	0.123535	0	0	0	0	0	0	0	0	0	0	1
314	rs771205	1	150975108	T	C	0.7163	0.1568	0.03157	0.221878	0	0	0	0	0	1	1	1	1	1	1
315	rs10788800	1	151104950	G	A	0.8036	0.1198	0.2929	0.186278	0	0	0	0	0	0	0	1	1	1	1
316	rs7172	1	151372138	G	A	0.3204	0.2074	0.8258	0.154995	0	0	0	1	1	1	1	1	1	1	1
317	rs12038198	1	151497202	G	A	0.001984	0.2259	0.02652	0.066665	0	0	0	0	0	0	0	0	0	0	1
318	rs1196455	1	151735545	A	G	0.1458	0.3593	0.002525	0.0926308	0	0	0	0	0	0	1	1	1	1	1
319	rs11803731	1	152083325	A	T	0.0009921	0.001235	0.221	0.0830546	0	0	0	0	0	0	0	0	1	1	1
320	rs41266118	1	152185796	A	G	0.2411	0.1383	0.6881	0.126042	0	0	0	0	0	1	1	0	0	0	0
321	rs144383071	1	152190835	G	A	0.01885	0.6346	0.1402	0.192657	0	0	0	0	0	0	0	1	1	1	1
322	rs6679449	1	152328411	A	G	0.1875	0.5012	0.8321	0.150297	0	0	0	0	0	0	0	1	1	1	1
323	rs9793541	1	152636843	A	T	0.008929	0.03333	0.2967	0.0843152	0	0	0	0	0	0	0	0	1	1	1
324	rs36107483	1	152777868	A	G	0.1567	0.0358	0.3535	0.061712	0	0	0	0	0	0	0	0	1	1	1
325	rs7545520	1	152883711	G	C	0.6964	0.5765	0.1035	0.147086	0	0	0	0	0	0	0	1	1	1	1
326	rs1846857	1	153012765	T	C	0.05556	0.5321	0.002525	0.188073	0	0	0	1	1	1	1	1	1	1	1
327	rs2291979	1	153113139	G	A	0.09623	0.3691	0.008838	0.0945037	0	0	0	0	0	0	0	1	1	1	1
328	rs6661601	1	153233510	A	G	0.08333	0.06173	0.3472	0.0583096	0	0	0	0	0	0	0	0	0	1	1
329	rs1047325	1	153534027	C	T	0.4673	0.006173	0.04672	0.155463	0	0	0	0	0	0	0	0	1	1	1
330	rs6663011	1	153745128	G	C	0.4335	0.008642	0.07576	0.125962	0	0	0	0	0	0	0	0	0	0	1
331	rs74957241	1	154178079	G	A	0	0.001235	0.1187	0.0432648	0	0	0	0	0	0	0	0	0	0	1
332	rs6678164	1	154516571	T	C	0.3671	0	0	0.152483	0	0	0	0	0	0	0	0	1	1	1
333	rs1131820	1	154744852	A	G	0.3968	0.01728	0.2677	0.0893089	0	0	0	0	0	0	0	0	1	1	1
334	rs1891805	1	154904840	T	C	0.6558	0	0.05934	0.259562	0	0	0	0	1	1	1	1	1	1	1
335	rs11264303	1	155030557	A	C	0.4375	0.006173	0.5152	0.154733	0	0	0	1	1	1	1	1	1	1	1
336	rs1057941	1	155186742	G	A	0.1647	0.7852	0.4154	0.140312	0	0	0	0	0	0	0	0	0	1	1
337	rs1142287	1	155230131	C	T	0.4653	0.2654	0.7172	0.0708955	0	0	0	0	0	0	0	1	1	0	0
338	rs141265144	1	155581311	T	C	0.126	0.7136	0.2841	0.136544	0	0	0	0	0	0	0	1	1	0	0
339	rs182978	1	155630462	T	C	0.3363	0	0	0.138033	0	0	0	0	0	0	0	0	0	1	1
340	rs2297775	1	155735012	T	C	0.1776	0.716	0.3119	0.112068	0	0	0	0	0	0	0	0	1	1	1
341	rs493446	1	155880573	C	G	0.5893	0.06296	0.1073	0.148149	0	0	0	0	0	0	0	0	1	1	1
342	rs505058	1	156106185	T	C	0.752	0.01975	0.09217	0.278753	0	0	0	1	1	1	1	1	1	1	1
343	rs752641	1	156352013	T	C	0.377	0.02222	0.008838	0.124429	0	0	0	0	0	0	0	0	0	0	1
344	rs6668857	1	156354367	A	G	0.0873	0.1074	0.4773	0.0887885	0	0	0	0	0	0	0	0	1	1	0
345	rs10796961	1	156556321	G	A	0.7421	0.03333	0.0404	0.289784	0	0	0	1	1	1	1	1	1	1	1
346	rs6337	1	156848995	C	T	0.127	0.04568	0.7235	0.224497	0	0	1	1	1	1	1	1	1	1	1
347	rs2231856	1	157095470	A	G	0.006944	0.5469	0.1061	0.170733	0	0	0	0	0	0	0	1	1	1	1
348	rs6427384	1	157508882	C	T	0.6915	0.2272	0.1414	0.129085	0	0	0	0	0	0	0	0	0	1	1
349	rs79895668	1	157668194	A	C	0	0.1049	0	0.0396979	0	0	0	0	0	0	0	0	0	0	1
350	rs4971154	1	157771880	C	T	0.05556	0.5494	0.4962	0.125386	0	0	0	0	0	0	0	0	0	0	1
351	rs11537583	1	157805650	A	T	0.1647	0.179	0.007576	0.0404924	0	0	0	0	0	0	0	0	0	1	0
352	rs2269715	1	158225019	C	G	0.0248	0.3877	0.05808	0.0992485	0	0	0	0	0	0	0	0	1	1	0
353	rs1065457	1	158324425	A	G	0.08532	0.342	0.6414	0.122379	0	0	0	0	0	0	0	0	0	0	1
354	rs34616883	1	158390501	G	A	0.2113	0.1802	0.4836	0.0436736	0	0	0	0	0	0	0	0	0	1	0
355	rs35121052	1	158631106	G	C	0.3958	0	0.001263	0.16385	0	0	0	0	0	0	0	0	1	1	1
356	rs1864346	1	158736445	C	T	0.00496	0.4235	0.3384	0.117548	0	0	0	0	0	0	0	0	0	0	1
357	rs1057024	1	158990247	A	G	0.7966	0.4444	0.1326	0.161816	0	0	0	0	0	0	0	1	1	1	1
358	rs12075	1	159175354	G	A	0	0.92593	0.4242	0.37293	1	1	1	1	1	1	1	1	1	1	1
359	rs11265165	1	159283746	T	C	0.1895	0.4383	0.09343	0.0577475	0	0	0	0	0	0	0	0	1	1	1
360	rs12048482	1	159409857	A	G	0.4077	0.2444	0.6414	0.0554017	0	0	0	0	0	0	0	0	1	1	1
361	rs2808661	1	159558258	A	G	0.009921	0.006173	0.1604	0.0458963	0	0	0	0	0	0	0	0	0	0	1
362	rs3795331	1	159802683	G	A	0	0.1346	0.003788	0.0469763	0	0	0	0	0	0	0	0	0	0	1
363	rs35702833	1	159904539	A	G	0.4157	0	0.06061	0.135122	0	0	0	0	0	0	0	0	0	1	1
364	rs4656926	1	160650913	A	G	0.6379	0	0	0.299219	0	0	0	1	1	1	1	1	1	1	1
365	rs35434391	1	161049509	G	T	0	0	0.1414	0.0541541	0	0	0	0	0	0	0	0	0	0	1
366	rs4233367	1	161163037	T	C	0.4167	0.09753	0.3965	0.0570667	0	0	0	0	0	0	0	0	0	1	1
367	rs16832790	1	161275943	C	T	0	0.1815	0.008838	0.0615954	0	0	0	0	0	0	0	0	0	1	1
368	rs114010589	1	161565408	T	C	0.1796	0.4346	0.08586	0.0605606	0	0	0	0	0	0	0	0	1	1	1
369	rs72704099	1	161697072	G	C	0.6726	0.4136	0.05808	0.154053	0	0	0	0	0	0	0	0	1	1	1
370	rs16858529	1	161697149	G	T	0.07044	0.3827	0.02399	0.0936363	0	0	0	0	0	0	0	1	0	0	0
371	rs12022536	1	161976234	A	G	0.5754	0.5284	0.1679	0.0729172	0	0	0	0	0	0	0	0	1	1	1
372	rs77227460	1	162825457	C	A	0.05357	0	0.1995	0.0530816	0	0	0	0	0	0	0	0	1	1	1
373	rs11802875	1	163313539	C	T	0.1687	0.02346	0.2109	0.0345189	0	0	0	0	0	0	0	0	0	0	1
374	rs2275558	1	164529120	G	A	0.001984	0.6272	0.1944	0.198612	0	0	0	0	0	0	0	1	1	1	1
375	rs10753668	1	165218792	G	A	0.1141	0.5568	0.25	0.0819793	0	0	0	0	0	0	0	0	0	0	1
376	rs1128977	1	165389129	G	A	0.05655	0.1136	0.4242	0.0801287	0	0	0	0	0	0	0	0	0	1	1
377	rs1143659	1	165652273	A	G	0.381	0.01111	0.3699	0.105192	0	0	0	0	0	0	0	1	1	1	1
378	rs2075946	1	166818566	A	G	0.1369	0.5481	0.1616	0.0849784	0	0	0	0	0	0	0	0	1	1	1
379	rs3795605	1	167095881	G	A	0.2698	0.7506	0.1641	0.140481	0	0	0	0	1	1	1	1	1	1	1
380	rs2071922	1	167825606	A	G	0.07837	0.4198	0.1313	0.0657732	0	0	0	0	0	0	0	0	0	1	1
381	rs4282797	1	168511284	T	C	0.253	0.6556	0.2109	0.0857313	0	0	0	0	0	0	0	1	1	1	1
382	rs1052591	1	168698173	C	T	0.2351	0.1593	0.5076	0.0524599	0	0	0	0	0	0	0	0	1	1	1
383	rs4656657	1	169138318	T	A	0.244	0.7222	0.4217	0.081237	0	0	0	0	0	0	0	0	0	0	1
384	rs4589164	1	169256501	C	T	0.05357	0	0.3535	0.110901	0	0	0	0	0	0	1	1	1	1	1
385	rs2272801	1	169366516	G	A	0.09524	0.6519	0.03409	0.203671	0	0	0	1	1	1	1	1	1	1	1
386	rs13306334	1	169510139	G	A	0	0.6185	0.02904	0.256206	0	0	0	0	1	1	1	1	1	1	1
387	rs6020	1	169519112	C	T	0.3284	0.6457	0.02652	0.168145	0	0	0	1	0	0	0	0	0	0	0
388	rs1131498	1	169676486	A	G	0.1319	0.003704	0.2462	0.0569808	0	0	0	0	0	0	0	0	1	1	1
389	rs1062976	1	169823660	C	T	0.1329	0.003704	0.2652	0.0622245	0	0	0	0	0	0	0	0	1	1	1
390	rs913257	1	170521376	G	A	0.4663	0.1111	0.5177	0.0788581	0	0	0	0	0	0	0	1	1	1	1
391	rs28634500	1	170959088	C	T	0.4692	0	0.2172	0.132959	0	0	0	0	0	0	0	0	1	1	1
392	rs1126692	1	171252287	A	G	0.6101	0.03457	0.1338	0.168344	0	0	0	0	0	0	0	1	1	1	1
393	rs2232818	1	171755170	G	A	0.3085	0.5296	0.2336	0.0341834	0	0	0	0	0	0	0	0	0	0	1
394	rs3736790	1	171956803	C	T	0.756	0.2	0.1591	0.16178	0	0	0	0	0	0	0	0	1	1	1
395	rs1063412	1	172410967	G	A	0.04762	0.658	0.6048	0.183533	0	0	0	0	0	0	0	1	1	1	1
396	rs12026637	1	173474429	T	C	0.00496	0.6358	0.2146	0.195374	0	0	0	0	0	0	0	1	1	1	1
397	rs12059068	1	173596273	A	G	0.7242	0	0.005051	0.347711	0	0	1	1	1	1	1	1	1	1	1
398	rs16846420	1	173772506	T	G	0.4216	0	0.007576	0.168696	0	0	0	0	0	0	0	1	1	1	1
399	rs5877	1	173878862	T	C	0.1419	0.3815	0.6566	0.0980637	0	0	0	0	0	0	0	0	0	0	1
400	rs6696455	1	175087729	T	C	0.06845	0.93457	0.572	0.30056	0	0	0	1	1	1	1	1	1	1	1
401	rs2239819	1	175375469	C	A	0.08631	0.5247	0.2551	0.0830826	0	0	0	0	0	0	0	0	0	0	1
402	rs10913241	1	176659463	C	T	0.2391	0	0.197	0.0658353	0	0	0	0	0	0	0	0	1	1	1
403	rs12118034	1	176809368	C	T	0.0009921	0	0.2109	0.0809342	0	0	0	0	0	0	0	0	1	1	1
404	rs172917	1	176992553	A	G	0.1935	0.8148	0.3939	0.144051	0	0	0	0	0	0	0	0	0	1	1
405	rs10798496	1	176992676	C	T	0.255	0.002469	0.4419	0.119212	0	0	0	0	1	1	1	1	1	0	0
406	rs12129817	1	177923440	T	G	0.1825	0.02593	0.2222	0.0362979	0	0	0	0	0	0	0	0	0	0	1
407	rs2297687	1	178820327	G	A	0	0.1741	0.0101	0.0578729	0	0	0	0	0	0	0	0	0	0	1
408	rs7547733	1	179310439	C	T	0.002976	0	0.1919	0.070649	0	0	0	0	0	0	0	0	1	1	1
409	rs11577579	1	179414105	A	C	0.2817	0.05432	0.279	0.0413979	0	0	0	0	0	0	0	0	0	0	1
410	rs3738112	1	180167414	C	G	0.126	0.4704	0.07197	0.0874797	0	0	0	0	0	0	0	1	1	1	0
411	rs7536561	1	180243524	A	G	0.09722	0.5926	0.5644	0.119776	0	0	0	0	0	0	0	0	0	0	1
412	rs17443123	1	181548341	A	G	0.01488	0.006173	0.1452	0.0377579	0	0	0	0	0	0	0	0	0	0	1
413	rs4652678	1	181725110	T	C	0.498	0.06543	0.2854	0.0847869	0	0	0	0	0	0	0	0	0	0	1
414	rs1058111	1	182356399	A	G	0.2351	0.1728	0.4672	0.0381142	0	0	0	0	0	0	0	0	0	0	1
415	rs680277	1	182640864	T	C	0.5179	0.1519	0.03662	0.120624	0	0	0	0	0	0	0	0	0	0	1
416	rs3768589	1	183516241	C	T	0	0.2136	0.006313	0.0764513	0	0	0	0	0	0	0	0	0	1	1
417	rs17436878	1	183617266	C	G	0.002976	0.03457	0.2866	0.0858666	0	0	0	0	0	0	0	0	0	1	1
418	rs11591089	1	183876182	C	T	0.2103	0.08148	0.2955	0.0265593	0	0	0	0	0	0	0	0	0	0	1
419	rs1062994	1	184675814	G	A	0.01091	0.5728	0.3687	0.157977	0	0	0	0	0	0	0	0	1	1	1
420	rs7539719	1	185958737	A	G	0.6181	0.006173	0.0202	0.253158	0	0	0	0	1	1	1	1	1	1	1
421	rs10911825	1	186101539	A	G	0.3323	0.421	0.7247	0.0580838	0	0	0	0	0	0	0	0	0	0	1
422	rs10159161	1	187610537	A	G	0.249	0.6951	0.1654	0.117297	0	0	0	0	0	1	1	1	1	1	1
423	rs1061147	1	196654324	A	C	0.4306	0.05185	0.3826	0.0830901	0	0	0	0	0	0	0	0	1	0	0
424	rs534399	1	196711067	G	T	0.3254	0.001235	0	0.130705	0	0	0	0	0	0	0	0	0	1	1
425	rs400344	1	196757392	C	T	0.3462	0.05432	0.5177	0.0997138	0	0	0	0	0	0	1	1	1	0	0
426	rs4085749	1	196920148	C	T	0.01488	0.6951	0.2551	0.20807	0	0	0	0	0	0	1	1	1	1	1
427	rs6677082	1	197112533	G	A	0.7351	0.01728	0.07828	0.276681	0	0	0	0	1	1	1	1	1	1	1
428	rs3902057	1	197390368	A	G	0.2986	0	0	0.120832	0	0	0	0	0	0	0	0	0	0	1
429	rs4915154	1	198671653	A	G	0.0009921	0.1765	0.002525	0.0631424	0	0	0	0	0	0	0	0	0	1	1
430	rs2821368	1	200017586	C	G	0.5258	0.0358	0.1679	0.121798	0	0	0	0	0	0	0	0	0	0	1
431	rs10919847	1	200183398	C	A	0.128	0.1568	0.6768	0.145221	0	0	0	0	0	0	1	1	1	1	1
432	rs3795633	1	200635560	T	C	0.1716	0.4407	0.07449	0.0681092	0	0	0	0	0	0	0	1	1	1	1
433	rs7552353	1	200776641	C	T	0.2272	0.3506	0.09975	0.0314725	0	0	0	0	0	0	0	0	0	0	1
434	rs296520	1	200880978	C	T	0.3958	0.003704	0.2715	0.104695	0	0	0	0	0	0	0	1	1	1	1
435	rs7415038	1	201038687	A	G	0.5139	0.001235	0.423	0.160084	0	0	0	0	1	1	1	0	0	0	0
436	rs4915477	1	201047075	A	G	0.04365	0.7519	0.3548	0.202401	0	0	0	0	0	0	0	1	1	1	1
437	rs11804558	1	201176651	C	T	0.5694	0.0321	0.01263	0.209124	0	0	0	0	0	0	1	1	1	1	1
438	rs2292822	1	201777568	C	G	0	0.2296	0.005051	0.0842125	0	0	0	0	0	0	0	0	1	1	1
439	rs3795594	1	202092332	C	G	0.3175	0.3642	0.05808	0.0577553	0	0	0	0	0	0	0	0	1	1	1
440	rs907699	1	202569555	C	T	0.3075	0	0.001263	0.122528	0	0	0	0	0	0	0	0	0	0	1
441	rs1141108	1	202715284	G	A	0.7093	0.2198	0.2222	0.112841	0	0	0	0	0	0	0	0	0	0	1
442	rs10800870	1	202795068	C	T	0.2093	0.258	0.01894	0.0504806	0	0	0	0	0	0	0	0	0	1	0
443	rs2232842	1	202935911	T	C	0.1478	0.4222	0.0303	0.0886578	0	0	0	0	0	0	0	1	1	1	1
444	rs12145010	1	203144833	G	A	0.08333	0.3704	0.03662	0.0776649	0	0	0	0	0	0	0	1	1	1	1
445	rs7543148	1	203317162	C	T	0.7411	0.3543	0.1313	0.139515	0	0	0	0	0	0	0	1	1	1	1
446	rs1419114	1	203652444	A	G	0.3839	0	0.1098	0.109819	0	0	0	0	0	0	0	0	0	0	1
447	rs872032	1	203766827	T	C	0.3938	0.05309	0.5051	0.101165	0	0	0	0	0	0	1	1	1	1	1
448	rs3795569	1	204230581	G	A	0.4911	0.2025	0.4621	0.0375317	0	0	0	0	0	0	0	0	0	0	1
449	rs1553921	1	204438643	G	T	0.7956	0.1827	0.01389	0.282994	0	0	0	1	1	1	1	1	1	1	1
450	rs2229866	1	205031116	C	T	0.3214	0.8753	0.3321	0.146375	0	0	0	0	0	1	1	1	1	1	1
451	rs1779411	1	205238530	C	T	0.0119	0.03333	0.3687	0.111622	0	0	0	0	0	0	0	1	1	1	1
452	rs7526132	1	205554085	G	C	0.7123	0.08395	0.4609	0.153824	0	0	0	0	0	0	0	0	1	1	1
453	rs7515820	1	205554095	A	C	0.5486	0.06173	0.4596	0.114797	0	0	0	0	0	0	0	1	0	0	0
454	rs708727	1	205767885	G	A	0.009921	0.002469	0.4066	0.154844	0	0	0	0	0	0	0	0	1	1	1
455	rs1361754	1	205801872	A	G	0.3492	0.01358	0.5202	0.135597	0	0	0	0	1	1	1	1	0	0	0
456	rs6669481	1	205884274	T	C	0.4613	0	0.09596	0.144585	0	0	0	0	0	0	0	0	0	1	1
457	rs41302235	1	206328803	T	C	0.3929	0.01605	0.2058	0.0869413	0	0	0	0	0	0	0	0	0	1	1
458	rs11118256	1	206665837	G	A	0.1895	0.4407	0.008838	0.110526	0	0	0	0	0	1	1	1	1	1	1
459	rs35252702	1	206776460	G	A	0.2976	0.006173	0	0.112379	0	0	0	0	0	0	0	0	0	0	1
460	rs291102	1	207106478	G	A	0.7986	0.1123	0.01641	0.305931	0	0	0	1	1	1	1	1	1	1	1
461	rs8942	1	207269919	C	T	0.9127	0.1556	0.1641	0.285497	0	0	0	1	1	1	1	1	1	1	1
462	rs1048971	1	207646322	G	A	0.7798	0.2012	0.3422	0.128949	0	0	0	0	0	0	0	0	0	1	1
463	rs17047661	1	207782889	A	G	0.7361	0	0.001263	0.362064	0	1	1	1	1	1	1	1	1	1	1
464	rs2796257	1	207890866	T	C	0.128	0.1235	0.4407	0.0593257	0	0	0	0	0	0	0	0	0	1	1
465	rs3736963	1	208207839	G	A	0.5327	0.2691	0.6136	0.0447295	0	0	0	0	0	0	0	0	0	1	1
466	rs2076349	1	209800230	C	T	0.3343	0.5753	0.02652	0.140265	0	0	0	1	1	1	1	1	1	1	1
467	rs2235371	1	209964080	C	T	0	0.4235	0.01515	0.162788	0	0	0	0	0	0	1	1	1	1	1
468	rs624706	1	210407031	G	T	0.2738	0.2222	0.5543	0.0462023	0	0	0	0	0	0	0	0	0	1	1
469	rs34228541	1	210577901	T	C	0.0248	0.002469	0.1856	0.0516915	0	0	0	0	0	0	0	0	0	1	1
470	rs701929	1	211846876	A	G	0.4484	0.2519	0.5341	0.0297062	0	0	0	0	0	0	0	0	0	0	1
471	rs12087727	1	212538572	C	T	0.3879	0	0	0.162454	0	0	0	0	0	0	0	0	1	1	1
472	rs80161538	1	213009383	G	A	0	0.1099	0	0.0416576	0	0	0	0	0	0	0	0	0	0	1
473	rs1134647	1	214492286	G	A	0.0009921	0.3938	0.08965	0.115451	0	0	0	0	0	0	0	0	0	0	1
474	rs11120301	1	214510115	T	G	0	0.2654	0.006313	0.0982239	0	0	0	0	0	0	0	0	1	1	0
475	rs2070065	1	214811244	C	G	0.7113	0.1728	0.09217	0.174619	0	0	0	0	0	0	0	1	1	1	1
476	rs17024342	1	215342573	C	T	0.4137	0.004938	0.04545	0.132695	0	0	0	0	0	0	0	0	0	1	1
477	rs14137	1	215793834	G	A	0.2788	0.3321	0.6566	0.057507	0	0	0	0	0	0	0	0	0	1	1
478	rs2820718	1	215901492	C	T	0.1687	0.002469	0.1944	0.049391	0	0	0	0	0	0	0	0	0	1	1
479	rs10864219	1	216172380	A	G	0.5933	0.1642	0.4949	0.0743613	0	0	0	0	0	0	0	0	0	1	1
480	rs10863247	1	216692741	C	T	0.3274	0	0.002525	0.129814	0	0	0	0	0	0	0	0	0	1	1
481	rs76205268	1	218698832	C	T	0	0.1173	0	0.0445697	0	0	0	0	0	0	0	0	0	0	1
482	rs1146773	1	220239448	T	C	0.4444	0.4543	0.1402	0.0513786	0	0	0	0	0	0	0	0	0	1	1
483	rs11578466	1	221057739	C	G	0.06944	0	0.1654	0.04098	0	0	0	0	0	0	0	0	0	1	1
484	rs3811466	1	222717132	C	T	0	0.284	0.003788	0.108848	0	0	0	0	0	0	0	1	1	0	0
485	rs1134898	1	222734803	G	C	0.007937	0.3765	0.5152	0.143662	0	0	0	0	0	0	0	0	0	1	1
486	rs2378607	1	222919895	T	G	0.7808	0.2173	0.2891	0.132814	0	0	0	0	0	0	0	0	0	1	1
487	rs9441940	1	223178478	G	A	0.01389	0	0.1793	0.0577224	0	0	0	0	0	0	0	0	0	1	1
488	rs17600	1	223934720	G	A	0.7361	0.2852	0.1048	0.158284	0	0	0	0	0	0	0	1	1	1	1
489	rs3754090	1	224492746	C	T	0.505	0.1037	0.03283	0.128778	0	0	0	0	0	0	0	0	0	1	1
490	rs2501079	1	225117222	G	A	0.4286	0	0.001263	0.180018	0	0	0	0	0	0	0	1	1	1	1
491	rs2501107	1	225230608	C	T	0.6617	0.2617	0.04545	0.162532	0	0	0	0	0	0	0	1	1	1	1
492	rs2230419	1	225607144	C	T	0.6587	0.03827	0.1578	0.184109	0	0	0	0	0	0	0	1	1	1	1
493	rs77296604	1	226075473	C	G	0.2827	0.242	0.04924	0.0397447	0	0	0	0	0	0	0	0	0	0	1
494	rs1805414	1	226573364	A	G	0.4355	0.1963	0.6553	0.0749947	0	0	0	0	0	0	0	1	1	1	1
495	rs11549708	1	227149203	G	A	0.01984	0.001235	0.2121	0.0652955	0	0	0	0	0	0	0	0	1	1	1
496	rs2236358	1	227935762	G	A	0.1002	0.3457	0.04545	0.0608373	0	0	0	0	0	0	0	0	1	1	1
497	rs1128456	1	228289843	C	T	0	0	0.1641	0.063326	0	0	0	0	0	0	0	0	0	1	1
498	rs75801409	1	228433346	C	T	0.02976	0.1975	0.003788	0.0528448	0	0	0	0	0	0	0	0	0	1	1
499	rs60919227	1	228559386	G	A	0.4623	0	0.001263	0.19714	0	0	0	0	0	0	0	1	1	1	1
500	rs3811475	1	229773441	C	T	0.2272	0.4469	0.06187	0.0719886	0	0	0	0	0	0	0	1	1	1	1
501	rs3748006	1	230384937	T	C	0.2004	0.5975	0.05934	0.131594	0	0	0	0	1	1	1	1	1	1	1
502	rs74143202	1	230503720	A	C	0.3125	0	0	0.127114	0	0	0	0	0	0	0	0	0	0	1
503	rs699	1	230845794	A	G	0.07044	0.1531	0.5922	0.132195	0	0	0	0	0	0	0	1	1	1	1
504	rs35238992	1	230979247	G	A	0.3333	0	0	0.136645	0	0	0	0	0	0	0	0	0	1	1
505	rs11806609	1	231339713	C	T	0.1657	0.2309	0.03409	0.0320305	0	0	0	0	0	0	0	0	0	0	1
506	rs12097901	1	231557255	C	G	0.3393	0.4605	0.06187	0.0787548	0	0	0	0	0	0	0	1	1	1	1
507	rs3738402	1	231903010	C	T	0.05258	0.2086	0.02146	0.0382434	0	0	0	0	0	0	0	0	0	0	1
508	rs2275303	1	232539219	C	T	0	0.4704	0.01136	0.189456	0	0	0	0	1	1	1	1	1	1	1
509	rs3795366	1	232650750	A	G	0.003968	0.4975	0.05808	0.167569	0	0	0	0	0	0	0	1	1	1	1
510	rs12409898	1	232941153	C	T	0.04563	0.6543	0.7083	0.213324	0	0	0	0	0	0	1	1	1	1	1
511	rs3754307	1	234606998	A	G	0.1141	0.7444	0.05429	0.236312	0	0	1	1	0	0	0	0	0	0	0
512	rs117698521	1	234614390	G	C	0.09821	0.7568	0.06818	0.242346	0	0	0	0	1	1	1	1	1	1	1
513	rs1059429	1	234743528	G	A	0.4782	0	0	0.207941	0	0	0	0	0	0	1	1	1	1	1
514	rs291396	1	235652513	T	C	0.3988	0.158	0.4798	0.0442405	0	0	0	0	0	0	0	0	0	1	1
515	rs3754234	1	235910542	C	T	0.1002	0.92593	0.5732	0.266968	0	0	0	0	1	1	1	1	1	1	1
516	rs3738525	1	236144951	A	G	0.3661	0.6284	0.1338	0.0920572	0	0	0	0	0	0	1	1	1	1	1
517	rs1055851	1	236381825	G	C	0.5208	0.1136	0.6023	0.104886	0	0	0	0	0	0	1	1	1	1	0
518	rs2477599	1	236413230	T	A	0.1151	0.1346	0.6048	0.123093	0	0	0	0	0	0	0	0	0	0	1
519	rs60808129	1	236557804	G	A	0	0.316	0.001263	0.126376	0	0	0	0	0	0	0	1	1	1	1
520	rs2794763	1	236749649	T	C	0.006944	0.4654	0.6263	0.192551	0	0	0	0	0	0	1	1	1	1	1
521	rs80257412	1	236910983	G	A	0	0.116	0	0.0440571	0	0	0	0	0	0	0	0	0	0	1
522	rs12030699	1	237058748	C	T	0.002976	0.2074	0	0.0770381	0	0	0	0	0	0	0	0	1	1	1
523	rs34967813	1	237841390	A	G	0.0009921	0	0.2917	0.115858	0	0	0	0	0	0	0	1	1	1	1
524	rs520720	1	238050136	T	C	0.5089	0	0.0101	0.210795	0	0	0	0	0	0	1	1	1	1	1
525	rs10926166	1	240370629	C	G	0.2569	0.0963	0.4091	0.0457298	0	0	0	0	0	0	0	0	0	1	1
526	rs74150406	1	241920634	T	C	0.3155	0	0	0.128479	0	0	0	0	0	0	0	0	0	1	1
527	rs4149965	1	242035438	G	A	0.001984	0	0.2601	0.10056	0	0	0	0	0	0	0	1	1	1	1
528	rs10927011	1	243579112	G	A	0.07837	0.7778	0.5088	0.189943	0	0	0	0	0	0	0	1	1	1	1
529	rs7544794	1	244724092	G	A	0.4435	0.3716	0.07576	0.0699806	0	0	0	0	0	0	0	0	0	1	1
530	rs1053697	1	245006439	C	T	0.2966	0	0	0.119934	0	0	0	0	0	0	0	0	0	0	1
531	rs61844237	1	245133662	G	C	0.001984	0.5802	0.4773	0.187158	0	0	0	0	0	0	0	1	1	1	1
532	rs871840	1	245850095	C	T	0.2292	0.01852	0.2424	0.0504347	0	0	0	0	0	0	0	0	0	1	1
533	rs2362587	1	246021941	T	C	0.2133	0.2086	0.7121	0.119526	0	0	0	0	0	0	0	1	1	1	1
534	rs3129568	1	246707858	A	G	0.1696	0.001235	0.2765	0.0697073	0	0	0	0	0	0	0	1	1	1	1
535	rs41308162	1	247021085	G	C	0.4911	0.008642	0.08333	0.14932	0	0	0	0	0	0	0	0	1	1	1
536	rs3749427	1	247150740	T	C	0.8423	0.02099	0.3763	0.278025	0	0	0	1	1	1	1	1	1	1	1
537	rs6695302	1	247614693	C	T	0.376	0	0.001263	0.154314	0	0	0	0	0	0	0	0	1	1	1
538	rs1151687	1	247752019	G	C	0.8492	0.2494	0.2828	0.162902	0	0	0	0	0	0	0	0	1	1	1
539	rs6665599	1	247875583	G	C	0.4623	0.001235	0.0846	0.145591	0	0	0	0	0	0	0	0	1	1	1
540	rs10888249	1	247978996	A	G	0.4683	0	0.07197	0.154916	0	0	0	0	0	0	0	0	1	1	1
541	rs4925583	1	248112809	A	G	0.7401	0.1284	0.04672	0.233426	0	0	0	0	0	1	1	1	1	1	1
542	rs55893924	1	248224754	T	C	0.7649	0.2753	0.149	0.15326	0	0	0	0	0	0	0	1	1	1	1
543	rs6693133	1	248551194	C	T	0.2907	0	0	0.117292	0	0	0	0	0	0	0	0	0	0	1
544	rs1770043	1	248651927	A	G	0.006944	0.003704	0.2449	0.0837394	0	0	0	0	0	0	0	0	1	1	1
545	rs4575113	1	248845471	T	C	0.4613	0	0.002525	0.194695	0	0	0	0	0	0	0	1	1	1	1
546	rs12038641	1	249141782	A	T	0.1905	0.1593	0.008838	0.040671	0	0	0	0	0	0	0	0	0	0	1
547	rs17841813	2	1664654	A	G	0.2768	0.02099	0.2917	0.063694	0	0	0	0	0	0	0	0	1	1	1
548	rs3748989	2	1946968	C	T	0.1438	0.3272	0.09596	0.0313855	0	0	0	0	0	0	0	0	0	0	1
549	rs17327576	2	3212481	C	T	0.003968	0	0.1326	0.0460479	0	0	0	0	0	0	0	0	0	0	1
550	rs1132171	2	3425729	C	T	0	0.2938	0.0202	0.100439	0	0	0	0	0	0	0	0	1	1	0
551	rs9950	2	3504687	A	G	0.09623	0.5407	0.6111	0.120704	0	0	0	0	0	0	0	0	0	0	1
552	rs7567833	2	3691548	A	G	0.7639	0.01605	0.02778	0.330598	0	0	1	1	1	1	1	1	1	1	1
553	rs357969	2	3800383	C	T	0.1518	0.6951	0.5455	0.113979	0	0	0	0	0	0	0	0	0	0	1
554	rs1364054	2	8178735	A	G	0.3274	0.3099	0.6679	0.0556911	0	0	0	0	0	0	0	0	0	1	1
555	rs13406422	2	8870862	T	C	0.0009921	0.3457	0.007576	0.130722	0	0	0	0	0	0	0	1	1	1	1
556	rs2715860	2	9528536	G	C	0.93552	0.1469	0.3068	0.266107	0	0	0	0	1	1	1	1	1	1	1
557	rs1048610	2	9634856	A	G	0.7192	0.07778	0.572	0.17274	0	0	0	0	0	1	1	1	1	1	1
558	rs16867256	2	10101468	A	G	0.4534	0.01111	0.1477	0.11648	0	0	0	0	0	0	0	0	0	0	1
559	rs1130609	2	10262920	T	G	0.03671	0.6519	0.2702	0.164216	0	0	0	0	0	0	0	0	1	1	1
560	rs1049500	2	10580967	G	A	0.3135	0.5617	0.05934	0.109461	0	0	0	0	0	1	1	1	1	1	1
561	rs3732114	2	10712278	C	T	0.504	0.4272	0.1149	0.0692169	0	0	0	0	0	0	0	0	0	1	1
562	rs7568342	2	10942702	G	A	0.3661	0	0	0.152008	0	0	0	0	0	0	0	0	1	1	1
563	rs7560331	2	11264830	G	A	0.505	0.001235	0.351	0.148076	0	0	0	0	0	0	1	1	1	1	1
564	rs4669751	2	11706693	T	C	0.7946	0.2469	0.1073	0.196304	0	0	0	0	0	0	1	1	1	1	1
565	rs11538448	2	11911761	C	T	0.002976	0.001235	0.1452	0.0499101	0	0	0	0	0	0	0	0	0	0	1
566	rs2288192	2	12864766	C	T	0.05258	0.6272	0.2197	0.146384	0	0	0	0	0	0	0	0	1	1	1
567	rs4668909	2	15607842	T	C	0.08829	0.163	0.6692	0.157235	0	0	0	0	0	0	1	1	1	1	1
568	rs2302933	2	15743344	T	C	0.02679	0.2198	0	0.0674169	0	0	0	0	0	0	0	0	1	1	1
569	rs834514	2	17696573	C	T	0.8829	0.1173	0.3977	0.225934	0	0	0	0	0	1	1	1	1	1	1
570	rs300168	2	17962450	A	G	0.8542	0.07901	0.471	0.230052	0	0	0	0	0	1	1	1	1	1	1
571	rs34069439	2	17998025	A	T	0.2698	0.02593	0.5391	0.126837	0	0	0	0	1	0	0	0	0	0	0
572	rs4832524	2	18113623	A	G	0.2669	0.01852	0.3939	0.0873276	0	0	0	0	0	0	0	1	1	1	1
573	rs3902946	2	18757501	G	C	0.6726	0.1099	0.1982	0.139786	0	0	0	0	0	0	0	0	0	1	1
574	rs1191778	2	20131079	T	C	0.1081	0.1247	0.4394	0.0638421	0	0	0	0	0	0	0	0	0	1	1
575	rs2305457	2	20824559	C	T	0.02282	0.4901	0.2664	0.112348	0	0	0	0	0	0	0	0	0	0	1
576	rs679899	2	21250914	G	A	0.122	0.8667	0.4747	0.207726	0	0	0	0	0	0	1	1	1	1	1
577	rs312966	2	21360583	A	G	0.4028	0.737	0.3624	0.0581165	0	0	0	0	0	0	0	0	1	1	1
578	rs642931	2	23865260	T	C	0.1042	0	0.2336	0.0593155	0	0	0	0	0	0	0	0	1	1	1
579	rs1056122	2	24342505	T	C	0.2103	0.1432	0.3838	0.0273104	0	0	0	0	0	0	0	0	0	0	1
580	rs11125744	2	24905927	G	C	0.4881	0.004938	0.101	0.147205	0	0	0	0	0	0	0	0	1	1	1
581	rs6749438	2	25190127	G	A	0.4067	0	0.04293	0.138235	0	0	0	0	0	0	0	0	0	1	1
582	rs2164808	2	25377176	T	C	0.1091	0.01481	0.4104	0.102265	0	0	0	0	0	0	1	1	1	1	1
583	rs7583475	2	25655772	T	C	0.3393	0.001235	0.375	0.112146	0	0	0	0	0	0	1	1	1	1	1
584	rs6721440	2	26204640	G	A	0.8125	0.05432	0.4407	0.224985	0	0	0	0	0	1	1	1	1	1	1
585	rs4450561	2	26653457	G	A	0.1706	0.02099	0.5707	0.152851	0	0	0	1	1	0	0	0	0	0	0
586	rs17005371	2	26687761	G	A	0.5496	0	0.0101	0.23298	0	0	0	0	0	1	1	1	1	1	1
587	rs1615551	2	26846282	T	C	0.07639	0.02469	0.5303	0.155585	0	0	0	0	1	1	1	1	1	1	1
588	rs11681145	2	27290525	A	G	0.6538	0.06173	0.298	0.144287	0	0	0	0	0	0	0	0	0	1	1
589	rs1141313	2	27460968	A	G	0.8512	0.1284	0.279	0.21482	0	0	0	0	0	0	1	1	1	1	1
590	rs4803	2	27667297	A	G	0.7361	0.1481	0.3902	0.126683	0	0	0	0	0	0	0	0	0	0	1
591	rs1919126	2	27801418	C	A	0.247	0.1469	0.5164	0.0574392	0	0	0	0	0	0	0	0	1	0	0
592	rs11539164	2	27822454	A	C	0.3472	0	0.001263	0.140729	0	0	0	0	0	0	0	0	0	1	1
593	rs9678851	2	27887034	C	A	0.2341	0.08025	0.5518	0.0972207	0	0	0	0	0	0	1	0	0	0	0
594	rs4665385	2	27930837	C	T	0.002976	0.5815	0.1768	0.177563	0	0	0	0	0	0	0	1	1	1	1
595	rs7601771	2	28824793	C	G	0.3333	0.1321	0.4104	0.0359223	0	0	0	0	0	0	0	0	0	0	1
596	rs1128416	2	29001691	A	G	0.5635	0.2099	0.5909	0.0639114	0	0	0	0	0	0	0	0	1	1	1
597	rs11688605	2	29129418	A	G	0.1796	0.7963	0.2311	0.168321	0	0	0	0	0	0	0	1	1	1	1
598	rs1140697	2	29152456	A	G	0.3343	0.07407	0.6806	0.145906	0	0	0	1	1	1	1	0	0	0	0
599	rs2276551	2	29268375	A	C	0.1974	0.5099	0.09596	0.079064	0	0	0	0	0	0	0	1	1	1	1
600	rs1881420	2	29416481	T	C	0.2331	0.7272	0.2449	0.111814	0	0	0	0	0	0	0	0	1	1	1
601	rs2256740	2	29455267	A	G	0.5387	0.1877	0.6995	0.0971576	0	0	0	0	0	0	1	1	0	0	0
602	rs2293564	2	29543663	T	C	0.5913	0.08395	0.07449	0.152308	0	0	0	0	0	0	0	0	1	1	1
603	rs2246745	2	29940529	A	T	0.877	0.2037	0.2184	0.21641	0	0	0	0	0	0	1	1	1	1	1
604	rs1137288	2	30381505	T	C	0.2738	0.7481	0.4558	0.0794868	0	0	0	0	0	0	0	0	0	0	1
605	rs62142192	2	30975961	G	T	0.0009921	0	0.1869	0.0709624	0	0	0	0	0	0	0	0	0	1	1
606	rs3769599	2	32640420	C	T	0	0.1432	0	0.0548763	0	0	0	0	0	0	0	0	0	1	1
607	rs143551592	2	33172679	G	A	0	0.4235	0.05682	0.140006	0	0	0	0	0	0	0	1	1	1	1
608	rs1058840	2	33540248	G	A	0.3036	0.316	0.6641	0.0573874	0	0	0	0	0	0	0	0	0	1	1
609	rs2276590	2	33774761	T	C	0.1567	0.3086	0.003788	0.0745771	0	0	0	0	0	0	0	1	1	1	1
610	rs3821169	2	36583461	G	T	0.0009921	0.242	0.0101	0.0834047	0	0	0	0	0	0	0	0	1	1	1
611	rs848642	2	36782886	G	A	0.4028	0.2123	0.7109	0.0889165	0	0	0	0	0	0	0	1	1	1	1
612	rs2072525	2	37035945	C	A	0.0506	0.1926	0.01136	0.0396622	0	0	0	0	0	0	0	0	0	1	1
613	rs1007823	2	37230728	T	C	0.0009921	0.5272	0.08965	0.174789	0	0	0	0	0	0	0	1	1	1	1
614	rs10182091	2	37406644	A	G	0.2351	0.8037	0.2677	0.144286	0	0	0	0	0	1	1	1	0	0	0
615	rs10205833	2	37406680	C	G	0.2292	0.8049	0.274	0.145262	0	0	0	0	0	0	0	0	1	1	1
616	rs4670696	2	37599963	A	C	0.0009921	0.3716	0.03914	0.12231	0	0	0	0	0	0	0	1	1	1	1
617	rs4670799	2	38178406	A	G	0.2133	0.08765	0.4583	0.0640211	0	0	0	0	0	0	0	0	1	1	1
618	rs1056836	2	38298203	C	G	0.8373	0.08642	0.3775	0.2173	0	0	0	0	0	0	1	1	1	1	1
619	rs3731847	2	38604351	A	G	0.1667	0.8025	0.5909	0.150991	0	0	0	0	0	0	0	0	1	1	1
620	rs3099950	2	39109558	G	A	0	0.001235	0.1364	0.0502359	0	0	0	0	0	0	0	0	0	0	1
621	rs3755176	2	39507417	T	A	0.8264	0.1988	0.1402	0.212854	0	0	0	0	0	0	1	1	1	1	1
622	rs187184761	2	42275664	T	C	0.03869	0.4222	0.1023	0.0912954	0	0	0	0	0	0	0	0	0	1	1
623	rs2278586	2	42990101	G	C	0.1935	0.616	0.2273	0.0802669	0	0	0	0	0	0	0	0	1	1	1
624	rs7933	2	43452183	A	G	0.1577	0.758	0.6225	0.142144	0	0	0	0	0	0	0	0	0	1	1
625	rs33979934	2	43625184	T	A	0.2758	0.0358	0.2639	0.0487378	0	0	0	0	0	0	0	0	0	1	1
626	rs3828297	2	43903066	A	G	0.3938	0.8173	0.2816	0.113022	0	0	0	0	0	1	1	1	1	1	1
627	rs2288709	2	44004010	T	C	0.08631	0.8259	0.6414	0.222891	0	0	0	0	0	1	1	1	1	1	1
628	rs6544718	2	44104925	T	C	0.0009921	0	0.2008	0.0767163	0	0	0	0	0	0	0	0	1	1	1
629	rs6741066	2	44209477	C	T	0.6687	0.03827	0.7475	0.238497	0	1	1	1	1	1	1	1	1	1	1
630	rs3738985	2	44502788	A	C	0.1964	0.6111	0.2361	0.0760603	0	0	0	0	0	0	0	0	1	1	1
631	rs1143691	2	46313481	C	T	0	0.3901	0.09217	0.115482	0	0	0	0	0	0	0	0	0	1	1
632	rs59901247	2	46609572	A	C	0.506	0.1272	0.008838	0.144326	0	0	0	0	0	0	0	0	0	1	1
633	rs12612916	2	46707886	G	A	0.128	0.5074	0.04167	0.117742	0	0	0	0	0	1	1	1	1	0	0
634	rs6738426	2	46986416	A	G	0.1062	0.08395	0.3548	0.048161	0	0	0	0	0	0	0	0	0	1	1
635	rs61738825	2	47177617	C	T	0.01587	0	0.1098	0.0313732	0	0	0	0	0	0	0	0	0	0	1
636	rs3739099	2	47301029	A	G	0.3234	0.6605	0.09091	0.127501	0	0	0	0	1	1	1	1	1	1	1
637	rs1126497	2	47601106	T	C	0.08135	0.1728	0.5253	0.0947921	0	0	0	0	0	0	0	0	1	1	1
638	rs1800935	2	48023115	T	C	0.1528	0	0.2955	0.0768787	0	0	0	0	0	0	0	1	1	1	1
639	rs116061481	2	48757288	C	T	0.03671	0.009877	0.2184	0.0527698	0	0	0	0	0	0	0	0	0	1	1
640	rs2293275	2	48921375	T	C	0.7758	0.07284	0.375	0.191191	0	0	0	0	0	0	0	1	1	1	1
641	rs2303298	2	50850686	G	A	0.04167	0.1198	0.002525	0.0262394	0	0	0	0	0	0	0	0	0	0	1
642	rs2287339	2	53992593	A	T	0.01488	0.2901	0.04798	0.0715082	0	0	0	0	0	0	0	0	0	1	1
643	rs2302878	2	54135936	T	C	0.09722	0.2173	0.01263	0.0411362	0	0	0	0	0	0	0	0	0	1	1
644	rs55714450	2	54562012	C	A	0.1567	0.05062	0.3472	0.0519239	0	0	0	0	0	0	0	0	1	1	1
645	rs2228365	2	54849508	A	G	0.3343	0	0.005051	0.130006	0	0	0	0	0	0	0	0	0	1	1
646	rs17346629	2	55186394	A	C	0.1548	0.6938	0.6957	0.138899	0	0	0	0	0	0	0	0	0	1	1
647	rs1045910	2	55771161	A	G	0.0129	0.5074	0.05429	0.164123	0	0	0	0	0	0	1	1	1	1	1
648	rs7594497	2	55872538	T	C	0.4246	0.03951	0.03535	0.116608	0	0	0	0	0	0	0	0	0	0	1
649	rs2627765	2	55883317	G	T	0.3145	0.1469	0.5821	0.0729107	0	0	0	0	0	0	0	1	1	1	0
650	rs35587531	2	56411817	C	T	0.6141	0.1272	0.1275	0.125288	0	0	0	0	0	0	0	0	0	0	1
651	rs7569946	2	60687959	A	G	0.03968	0.001235	0.4141	0.140682	0	0	0	0	0	1	1	1	1	1	1
652	rs12479056	2	61175312	T	C	0.5615	0.1679	0.6667	0.0992146	0	0	0	0	0	0	1	1	1	1	1
653	rs3736598	2	62052380	A	G	0.369	0.7136	0.346	0.0579294	0	0	0	0	0	0	0	0	0	1	1
654	rs9096	2	62362995	T	C	0.02381	0	0.1225	0.0334127	0	0	0	0	0	0	0	0	0	0	1
655	rs329497	2	64327592	T	C	0.05159	0.7494	0.3068	0.197669	0	0	0	0	0	0	0	1	1	1	1
656	rs3770740	2	64779509	G	A	0.4554	0.2333	0.006313	0.117732	0	0	0	0	0	0	0	0	1	1	1
657	rs13027905	2	65131511	A	G	0.05952	0.002469	0.1225	0.026128	0	0	0	0	0	0	0	0	0	0	1
658	rs13389745	2	65298657	A	G	0.2897	0	0	0.116845	0	0	0	0	0	0	0	0	0	0	1
659	rs2227268	2	65315711	G	A	0.0009921	0.2469	0.01263	0.0836599	0	0	0	0	0	0	0	0	1	1	0
660	rs8827	2	65540905	C	G	0.09524	0.7691	0.2311	0.191169	0	0	0	0	0	1	1	1	1	1	1
661	rs3816281	2	68607947	G	T	0.2966	0.6864	0.2765	0.0737301	0	0	0	0	0	0	0	0	1	1	1
662	rs35002937	2	68753240	T	A	0.6171	0.03827	0.1225	0.172397	0	0	0	0	0	0	0	1	1	1	1
663	rs7570797	2	68873071	A	G	0.4901	0.03951	0.04419	0.141263	0	0	0	0	0	0	0	0	0	1	1
664	rs1128272	2	69173570	C	T	0.5258	0.3679	0.1174	0.068596	0	0	0	0	0	0	0	0	0	0	1
665	rs6710260	2	69330118	A	G	0.8611	0.2444	0.1465	0.220867	0	0	0	0	0	1	1	1	1	1	1
666	rs78952091	2	69581631	G	A	0.01389	0.1938	0.001263	0.0612109	0	0	0	0	0	0	0	0	0	1	1
667	rs12989348	2	70377653	G	A	0	0.001235	0.1338	0.0492062	0	0	0	0	0	0	0	0	0	0	1
668	rs72904358	2	70528092	G	A	0.3323	0.001235	0.003788	0.128188	0	0	0	0	0	0	0	0	0	1	1
669	rs4984	2	70900403	G	A	0.2351	0.002469	0.125	0.0554859	0	0	0	0	0	0	0	0	0	0	1
670	rs2075221	2	71044211	C	T	0.01885	0.5481	0.3826	0.141761	0	0	0	0	0	0	0	0	0	1	1
671	rs17718987	2	71060936	G	C	0.01885	0.002469	0.3005	0.100074	0	0	0	0	0	0	0	1	1	0	0
672	rs2266918	2	71170807	C	T	0.09722	0.5123	0.2083	0.0780104	0	0	0	0	0	0	0	0	0	0	1
673	rs79477128	2	71365805	A	G	0.002976	0.4346	0.01894	0.160213	0	0	0	0	0	0	1	1	0	0	0
674	rs3732240	2	71366957	C	A	0.001984	0.4333	0.01894	0.160999	0	0	0	0	0	0	0	0	1	1	1
675	rs2542538	2	71503874	T	C	0.2103	0.008642	0.1465	0.0436547	0	0	0	0	0	0	0	0	0	0	1
676	rs1804020	2	71654175	G	A	0.2252	0.6877	0.2285	0.10036	0	0	0	0	0	0	0	1	1	1	1
677	rs2303596	2	71780215	T	C	0.2282	0.7988	0.2753	0.141899	0	0	0	0	0	0	1	0	0	0	0
678	rs11558179	2	71838443	C	T	0.6022	0.04321	0.03788	0.199469	0	0	0	0	0	0	0	1	1	1	1
679	rs653220	2	72707874	A	G	0.98016	0.007407	0.2247	0.449994	1	1	1	1	1	1	1	1	1	1	1
680	rs61736520	2	72958333	T	C	0.622	0.001235	0.1199	0.213372	0	0	0	0	0	0	1	1	1	1	1
681	rs3901273	2	73316540	A	T	0.5377	0.5605	0.2247	0.04986	0	0	0	0	0	0	0	0	0	1	1
682	rs7558708	2	73518867	G	A	0.4683	0.4136	0.06439	0.087324	0	0	0	0	0	0	0	0	1	1	1
683	rs6546839	2	73680508	G	C	0.90774	0.01111	0.2386	0.36076	0	1	1	1	1	1	1	1	1	1	1
684	rs1052162	2	73829372	C	T	0.8313	0.01111	0.2399	0.298585	0	0	0	1	1	1	1	1	1	1	1
685	rs7560668	2	74300717	T	C	0.7758	0.116	0.3106	0.169791	0	0	0	0	0	0	0	1	1	1	1
686	rs2240444	2	74641624	G	C	0.0625	0.1704	0.8611	0.291632	0	0	1	1	1	1	1	1	1	1	1
687	rs6546909	2	74746322	A	T	0.1687	0.179	0.8434	0.21923	0	0	0	0	0	0	1	1	1	1	1
688	rs2231250	2	74756176	G	C	0.2956	0.1654	0.8346	0.182459	0	0	0	1	1	1	0	0	0	0	0
689	rs2229629	2	75116527	G	A	0.6627	0.116	0.01136	0.223112	0	0	0	0	0	1	1	1	1	1	1
690	rs6715729	2	75425728	A	G	0.07937	0.6222	0.5417	0.135138	0	0	0	0	0	0	0	0	0	1	1
691	rs6741778	2	75720664	G	A	0.4712	0.0321	0.2109	0.0993072	0	0	0	0	0	0	0	0	0	0	1
692	rs7559767	2	75937888	G	C	0.3403	0	0.007576	0.130204	0	0	0	0	0	0	0	0	0	1	1
693	rs1434199	2	79422965	C	G	0.0496	0.5086	0.5366	0.12927	0	0	0	0	0	0	0	0	0	1	1
694	rs61291641	2	80101321	T	G	0.2946	0.4346	0.08586	0.057049	0	0	0	0	0	0	0	0	1	1	1
695	rs6733871	2	80529956	T	C	0.5268	0.5198	0.1932	0.0530579	0	0	0	0	0	0	0	0	0	1	1
696	rs1542477	2	84771567	C	T	0.5268	0.01358	0.04924	0.175618	0	0	0	0	0	0	0	1	1	1	1
697	rs12992282	2	84880695	G	A	0.00496	0	0.1439	0.0496456	0	0	0	0	0	0	0	0	0	1	1
698	rs4240199	2	85549868	A	G	0.1875	0.04938	0.4129	0.0701757	0	0	0	0	0	0	0	1	1	1	1
699	rs6643	2	85824251	T	C	0.5337	0.3074	0.03914	0.114153	0	0	0	0	0	0	0	0	0	1	1
700	rs4240200	2	85925529	A	G	0.04365	0.5704	0.399	0.12776	0	0	0	0	0	0	0	0	0	1	1
701	rs35239368	2	86305404	T	C	0.4534	0	0.001263	0.192566	0	0	0	0	0	0	0	1	1	1	1
702	rs10901	2	86433240	C	T	0.04067	0.1259	0.4722	0.104409	0	0	0	0	0	0	0	0	1	1	1
703	rs34605051	2	86693826	T	C	0.121	0	0.1439	0.0382892	0	0	0	0	0	0	0	0	0	1	1
704	rs1561253	2	86832394	T	C	0.3204	0	0	0.130715	0	0	0	0	0	0	0	0	0	1	1
705	rs10186663	2	86979093	G	A	0.3859	0.09012	0.3396	0.0482919	0	0	0	0	0	0	0	0	0	0	1
706	rs1542088	2	88387403	C	A	0.0754	0.91481	0.5404	0.276761	0	0	0	0	1	1	1	1	1	1	1
707	rs867529	2	88913273	G	C	0.006944	0.4815	0.2955	0.127462	0	0	0	0	0	0	0	0	0	0	1
708	rs35262290	2	89292201	C	T	0.1319	0.4259	0.09596	0.0615221	0	0	0	0	0	0	0	0	1	1	1
709	rs141893646	2	89513004	A	G	0.2351	0.4568	0.05177	0.0805152	0	0	0	0	0	0	0	1	1	1	1
710	rs542080764	2	89999396	G	A	0.4415	0	0.002525	0.184601	0	0	0	0	0	0	0	1	1	1	1
711	rs842156	2	90259965	T	C	0.5387	0.05556	0.1111	0.127546	0	0	0	0	0	0	0	0	0	0	1
712	rs115953176	2	96521107	G	T	0.01786	0.1667	0.002525	0.0474737	0	0	0	0	0	0	0	0	0	1	1
713	rs749458	2	96795857	T	C	0.001984	0	0.2235	0.0849129	0	0	0	0	0	0	0	0	1	1	1
714	rs3731937	2	97166296	A	G	0.1915	0.2519	0.02525	0.0431343	0	0	0	0	0	0	0	0	0	1	1
715	rs1320149	2	97493877	T	C	0.8859	0.1679	0.07576	0.303724	0	0	0	1	1	1	1	1	1	1	1
716	rs1796048	2	97643576	T	C	0.06746	0.2654	0.7753	0.205815	0	0	0	0	0	1	1	1	1	1	1
717	rs62154801	2	97851069	A	G	0.2063	0.2679	0.7879	0.144884	0	0	0	0	0	0	1	1	1	1	1
718	rs538343994	2	98127653	T	G	0.02083	0.2309	0.6402	0.176929	0	0	0	0	0	0	1	0	0	0	0
719	rs1839230	2	98165911	T	C	0.5893	0.004938	0.09343	0.19878	0	0	0	0	0	0	0	1	1	1	1
720	rs1042705	2	98274527	G	C	0.2847	0.6321	0.2626	0.0598207	0	0	0	0	0	0	0	0	1	1	1
721	rs12995673	2	98409046	G	A	0.04861	0.009877	0.4078	0.123383	0	0	0	0	0	0	1	1	1	1	1
722	rs2279824	2	98611994	G	T	0.08532	0.6975	0.2146	0.161073	0	0	0	0	0	0	0	1	1	1	1
723	rs4146045	2	98994641	G	A	0.1181	0.5765	0.0947	0.123675	0	0	0	0	0	0	1	1	1	1	1
724	rs3791211	2	99778735	A	G	0.123	0.2136	0.01641	0.0371685	0	0	0	0	0	0	0	0	0	1	1
725	rs11896520	2	99995517	C	T	0.0744	0.01358	0.2765	0.0611026	0	0	0	0	0	0	0	0	1	1	1
726	rs13006224	2	100917109	C	T	0.02381	0.721	0.5114	0.214077	0	0	0	0	0	0	1	1	1	1	1
727	rs3828193	2	101031561	G	T	0.02679	0.6704	0.4987	0.188973	0	0	0	0	0	0	0	1	1	1	1
728	rs1052117	2	101186088	C	T	0.3621	0.01975	0.5492	0.139387	0	0	0	1	1	1	1	1	1	1	1
729	rs6542990	2	101437601	C	G	0.7222	0.5086	0.178	0.107228	0	0	0	0	0	0	0	0	0	1	1
730	rs3739014	2	101638888	A	G	0.4772	0.6815	0.3194	0.0449549	0	0	0	0	0	0	0	0	0	1	1
731	rs13151	2	101898412	G	C	0.3839	0	0.1351	0.106642	0	0	0	0	0	0	0	0	0	0	1
732	rs11554173	2	102003633	G	T	0.1181	0.001235	0.1199	0.0316953	0	0	0	0	0	0	0	0	0	0	1
733	rs10206753	2	102968362	T	C	0.7708	0.1383	0.3914	0.147762	0	0	0	0	0	0	0	0	1	1	1
734	rs11692304	2	103095404	G	A	0.2748	0.2309	0.5139	0.0339147	0	0	0	0	0	0	0	0	0	0	1
735	rs4851692	2	104995800	C	T	0.7679	0.3753	0.1439	0.144541	0	0	0	0	0	0	0	1	1	1	1
736	rs12476720	2	105915128	G	A	0.3115	0.5358	0.1389	0.0619983	0	0	0	0	0	0	0	0	1	1	1
737	rs13014521	2	106687456	G	C	0.00496	0.002469	0.1313	0.0414983	0	0	0	0	0	0	0	0	0	0	1
738	rs201174004	2	107039817	G	A	0.1161	0.6568	0.1048	0.158527	0	0	0	0	1	1	1	0	0	0	0
739	rs6718521	2	107084739	A	G	0.1875	0.837	0.2854	0.176705	0	0	0	0	0	0	0	1	1	1	1
740	rs1470591	2	107423188	G	A	0.1786	0.0358	0.4545	0.0930961	0	0	0	0	0	0	1	1	1	1	1
741	rs2259939	2	108455303	G	T	0.1071	0.8148	0.3699	0.19065	0	0	0	0	0	0	0	1	1	1	1
742	rs2219078	2	108875198	G	A	0.3095	0.6926	0.2033	0.0935188	0	0	0	0	0	0	0	1	1	1	1
743	rs1402467	2	108994808	C	G	0.8978	0.1099	0.2601	0.264665	0	0	0	0	1	1	1	1	1	1	1
744	rs12104502	2	109106381	A	G	0.1607	0.8864	0.3927	0.204093	0	0	0	0	0	0	1	1	1	1	1
745	rs3827760	2	109513601	A	G	0	0.8852	0.01389	0.467397	1	1	1	1	1	1	1	1	1	1	1
746	rs1367274	2	109745929	C	G	0.4256	0.642	0.09975	0.115409	0	0	0	0	1	1	1	1	1	1	1
747	rs2004273	2	110855123	G	T	0.6766	0.1284	0.06061	0.187042	0	0	0	0	0	0	0	1	1	1	1
748	rs3761711	2	111691147	G	A	0.01389	0.184	0	0.0595366	0	0	0	0	0	0	0	0	0	1	1
749	rs17041850	2	111850515	C	T	0.007937	0.2383	0.03662	0.0615253	0	0	0	0	0	0	0	0	0	0	1
750	rs1131244	2	112765973	A	G	0.4921	0.2593	0.6199	0.0463089	0	0	0	0	0	0	0	0	0	1	1
751	rs13021601	2	113191010	A	C	0.0009921	0	0.1553	0.0580964	0	0	0	0	0	0	0	0	0	1	1
752	rs2304555	2	113308516	T	A	0.501	0.6062	0.3144	0.0297344	0	0	0	0	0	0	0	0	0	0	1
753	rs4849116	2	113482779	A	C	0.502	0	0.001263	0.21803	0	0	0	0	0	0	1	1	1	1	1
754	rs3811046	2	113671378	G	T	0.8373	0.1938	0.3018	0.170867	0	0	0	0	0	0	0	1	1	1	1
755	rs3811058	2	113831945	T	C	0.03968	0.5272	0.07323	0.144885	0	0	0	0	0	0	1	1	1	1	1
756	rs1210133	2	114220055	T	C	0.3899	0.5444	0.173	0.0523036	0	0	0	0	0	0	0	0	1	1	1
757	rs2053724	2	116510817	G	C	0.1359	0.737	0.6263	0.148308	0	0	0	0	0	0	0	0	1	1	1
758	rs2303348	2	118583940	C	T	0.01984	0.5284	0.3674	0.133048	0	0	0	0	0	0	0	0	0	1	1
759	rs7588093	2	119591683	C	A	0.1984	0.08889	0.3283	0.0304871	0	0	0	0	0	0	0	0	0	0	1
760	rs7556873	2	119915249	T	C	0.4306	0.6481	0.298	0.0426788	0	0	0	0	0	0	0	0	0	1	0
761	rs1317848	2	119915509	G	T	0.08532	0.6086	0.2664	0.11342	0	0	0	0	0	0	0	0	0	0	1
762	rs7566912	2	120078731	A	G	0.5357	0	0.003788	0.232635	0	0	0	0	0	1	1	1	1	1	1
763	rs4328642	2	121106850	C	T	0.03869	0.3975	0.05051	0.0981023	0	0	0	0	0	0	0	1	1	1	1
764	rs2592595	2	121726447	G	A	0.5982	0	0.01515	0.255762	0	0	0	0	1	1	1	1	1	1	1
765	rs2304560	2	122216419	A	G	0.6012	0.1235	0.06692	0.146416	0	0	0	0	0	0	0	0	1	1	1
766	rs3732209	2	128079806	A	G	0.2698	0.01605	0.274	0.0637809	0	0	0	0	0	0	0	0	1	1	1
767	rs5937	2	128184770	T	C	0.3562	0	0.2955	0.103983	0	0	0	0	0	0	0	1	1	1	1
768	rs777435	2	128369896	A	G	0.01786	0.6938	0.4179	0.200594	0	0	0	0	0	0	0	1	1	1	1
769	rs3732196	2	128744457	G	A	0.05655	0.1296	0	0.0315737	0	0	0	0	0	0	0	0	0	0	1
770	rs2290111	2	128934400	T	C	0.01984	0.5654	0.4053	0.148611	0	0	0	0	0	0	0	0	1	1	1
771	rs200479291	2	130737955	T	A	0.2877	0	0	0.115953	0	0	0	0	0	0	0	0	0	0	1
772	rs13006246	2	130897218	T	C	0.01984	0.02716	0.2664	0.0675252	0	0	0	0	0	0	0	0	0	1	1
773	rs1533565	2	131128498	A	G	0.5089	0	0	0.224308	0	0	0	0	0	1	1	1	1	1	1
774	rs202069604	2	131232011	C	T	0.5258	0.009877	0.1212	0.153401	0	0	0	0	0	0	0	0	1	1	1
775	rs3739127	2	131674285	A	G	0.05556	0.8407	0.6528	0.259687	0	0	0	0	1	1	1	1	1	1	1
776	rs79298920	2	132201177	T	C	0.04167	0.5321	0.05051	0.156648	0	0	0	0	0	1	1	0	0	0	0
777	rs4522649	2	132201468	G	A	0.07639	0.7432	0.2222	0.189328	0	0	0	0	0	0	0	1	1	1	1
778	rs12691830	2	133541454	A	G	0.1657	0.1173	0.5063	0.075081	0	0	0	0	0	0	0	0	1	1	1
779	rs3905317	2	135744007	T	C	0.01091	0.3691	0.003788	0.134598	0	0	0	0	0	0	0	0	0	1	1
780	rs1112542	2	135744416	C	G	0.1329	0.3691	0.003788	0.0952397	0	0	0	0	0	0	1	1	1	0	0
781	rs17261772	2	135911422	T	C	0.00496	0	0.5934	0.264022	0	0	1	1	1	1	1	1	1	1	1
782	rs1446585	2	136407479	A	G	0.001984	0	0.5556	0.246406	0	0	0	1	1	1	1	1	1	1	1
783	rs80198954	2	136511842	C	A	0	0.1716	0	0.066388	0	0	0	0	0	0	0	0	0	1	1
784	rs2070068	2	136624155	G	A	0.256	0.1667	0	0.0667785	0	0	0	0	0	0	0	0	0	1	1
785	rs11548872	2	136743080	G	C	0	0.1741	0	0.0674122	0	0	0	0	0	0	0	0	0	1	1
786	rs17727482	2	137814477	C	G	0.003968	0.002469	0.3851	0.150794	0	0	0	0	0	1	1	1	1	1	1
787	rs4954474	2	137917922	T	A	0.1359	0.1383	0.4924	0.0708837	0	0	0	0	0	0	0	0	1	1	1
788	rs1386356	2	141032088	C	T	0.1508	0.6605	0.6755	0.128104	0	0	0	0	0	0	0	0	0	1	1
789	rs35164907	2	141259376	G	A	0.05754	0.02222	0.2576	0.0525362	0	0	0	0	0	0	0	0	0	1	1
790	rs1375610	2	142888376	G	C	0.1855	0.7988	0.5808	0.138297	0	0	0	0	0	0	0	0	0	1	1
791	rs17230746	2	144194565	C	T	0.02579	0.003704	0.2071	0.0578841	0	0	0	0	0	0	0	0	0	1	1
792	rs3731958	2	144899559	C	A	0.254	0.1667	0.452	0.0343442	0	0	0	0	0	0	0	0	0	0	1
793	rs6740731	2	145270592	G	A	0.3899	0.4086	0.1515	0.0342145	0	0	0	0	0	0	0	0	0	0	1
794	rs11545261	2	150432976	C	T	0.5655	0.1272	0.1023	0.112996	0	0	0	0	0	0	0	0	0	0	1
795	rs2288200	2	152404218	T	A	0.1607	0.142	0	0.0439205	0	0	0	0	0	0	0	0	0	1	1
796	rs7426114	2	152527572	C	T	0.1696	0.3753	0.8258	0.162944	0	0	0	0	0	0	0	0	1	1	1
797	rs34577613	2	152527608	C	T	0.4812	0.5827	0.1225	0.0898899	0	0	0	0	0	0	0	1	0	0	0
798	rs1805028	2	152698480	C	T	0.08929	0.3568	0.05429	0.0629633	0	0	0	0	0	0	0	0	1	1	1
799	rs35776654	2	153468107	C	T	0	0.006173	0.1389	0.0468104	0	0	0	0	0	0	0	0	0	0	1
800	rs17642086	2	155711357	T	C	0.1141	0.03333	0.3662	0.0717869	0	0	0	0	0	0	0	1	1	1	1
801	rs6759356	2	158140806	G	C	0.5198	0	0.01515	0.211874	0	0	0	0	0	0	1	1	1	1	1
802	rs7594480	2	158390468	T	C	0.4563	0	0.06818	0.150715	0	0	0	0	0	0	0	0	1	1	1
803	rs2227861	2	158636910	G	A	0.8383	0.0963	0.226	0.236075	0	0	0	0	0	1	1	1	1	1	1
804	rs9869	2	159663599	T	C	0.4722	0.1852	0.5682	0.058119	0	0	0	0	0	0	0	0	1	1	1
805	rs34588551	2	159954175	C	T	0.0119	0.001235	0.3346	0.121548	0	0	0	0	0	0	0	1	1	1	1
806	rs3815475	2	160114315	G	A	0.245	0.2309	0.01515	0.0538455	0	0	0	0	0	0	0	0	0	1	1
807	rs6722188	2	160690646	T	C	0.4226	0	0	0.179495	0	0	0	0	0	0	0	1	1	1	1
808	rs3828323	2	160808075	C	T	0.01687	0.2938	0.5189	0.128458	0	0	0	0	0	0	0	0	1	0	0
809	rs4665143	2	160901517	A	G	0.1012	0.5975	0.6364	0.134697	0	0	0	0	0	0	0	0	0	1	1
810	rs1156821	2	160994348	C	T	0	0.2432	0	0.0964533	0	0	0	0	0	0	0	0	1	0	0
811	rs17574	2	162929979	A	G	0.2133	0.05062	0.3359	0.0480154	0	0	0	0	0	0	0	0	1	1	1
812	rs3747517	2	163128824	T	C	0.4425	0.6741	0.2601	0.0594588	0	0	0	0	0	0	0	0	1	0	0
813	rs13418718	2	163128883	G	A	0.3442	0	0	0.141704	0	0	0	0	0	0	0	0	0	1	1
814	rs16846665	2	163256949	G	T	0	0.1074	0	0.0406769	0	0	0	0	0	0	0	0	0	0	1
815	rs17437781	2	165424837	A	G	0.2153	0.009877	0.5177	0.136761	0	0	0	1	1	1	1	1	1	1	1
816	rs7607980	2	165551201	T	C	0.1845	0	0.1528	0.049678	0	0	0	0	0	0	0	0	0	1	1
817	rs1946892	2	165996107	T	A	0.2619	0.1864	0.572	0.0615223	0	0	0	0	0	0	0	0	1	1	1
818	rs3750904	2	167055393	T	C	0	0.1333	0	0.0509155	0	0	0	0	0	0	0	0	0	0	1
819	rs2232328	2	169764546	C	G	0.623	0.01728	0.08586	0.205866	0	0	0	0	0	0	1	1	1	1	1
820	rs3815675	2	169870855	A	G	0	0.2926	0	0.118141	0	0	0	0	0	0	0	1	1	1	1
821	rs11886219	2	170070348	T	C	0.501	0	0.04798	0.180679	0	0	0	0	0	0	0	1	1	1	1
822	rs8207	2	170493863	A	G	0.2728	0.04815	0.25	0.0395516	0	0	0	0	0	0	0	0	0	0	1
823	rs35745676	2	171055772	A	G	0.1399	0.3198	0.0101	0.071335	0	0	0	0	0	0	0	1	1	1	1
824	rs10185178	2	171356274	G	A	0.3343	0.007407	0	0.127632	0	0	0	0	0	0	0	0	0	1	1
825	rs3764916	2	171649402	C	T	0.0625	0.5778	0.2967	0.113346	0	0	0	0	0	0	0	0	0	0	1
826	rs3770436	2	171822576	C	T	0.007937	0.3037	0.01515	0.0980147	0	0	0	0	0	0	0	0	1	1	1
827	rs13023973	2	172188368	C	T	0.1319	0	0.2399	0.0610402	0	0	0	0	0	0	0	0	1	1	1
828	rs13024497	2	172303911	G	A	0.1081	0	0.1692	0.0424185	0	0	0	0	0	0	0	0	0	1	1
829	rs10455	2	172411273	G	A	0.05655	0.6198	0.3207	0.132855	0	0	0	0	0	0	0	0	0	1	1
830	rs10497377	2	172926226	G	T	0.005952	0.437	0.008838	0.166339	0	0	0	0	0	1	1	1	1	1	1
831	rs2293648	2	173352157	A	T	0	0.2679	0.03283	0.083749	0	0	0	0	0	0	0	0	0	1	1
832	rs3739103	2	174103160	T	C	0.05655	0.558	0.02399	0.178718	0	0	0	1	1	1	1	1	1	1	1
833	rs11558990	2	174946760	T	C	0.06944	0.01852	0.1907	0.0319507	0	0	0	0	0	0	0	0	0	0	1
834	rs62174227	2	175201299	C	G	0.1022	0.6457	0.2323	0.124508	0	0	0	0	0	0	0	0	1	1	1
835	rs1868101	2	176945012	G	A	0.4772	0.5012	0.1237	0.0710446	0	0	0	0	0	0	0	0	1	0	0
836	rs711821	2	176988015	C	A	0.3889	0	0.0202	0.142623	0	0	0	0	0	0	0	0	0	1	1
837	rs61742858	2	178482594	G	T	0.001984	0	0.2348	0.0896969	0	0	0	0	0	0	0	0	1	1	1
838	rs1435573	2	178936373	T	G	0.2183	0	0.1364	0.0556828	0	0	0	0	0	0	0	0	0	0	1
839	rs55831332	2	179247322	G	C	0.12	0.2272	0.02652	0.0341975	0	0	0	0	0	0	0	0	0	0	1
840	rs967507	2	179367086	A	G	0.5774	0.6654	0.1654	0.102266	0	0	0	0	0	0	1	1	1	1	1
841	rs35112591	2	179543217	C	T	0.1349	0.4432	0.154	0.0517305	0	0	0	0	0	0	0	0	0	0	1
842	rs10497520	2	179644855	T	C	0.4038	0.2136	0.8523	0.15564	0	0	0	1	1	1	1	1	1	1	1
843	rs10930846	2	179839833	A	G	0.05456	0.7049	0.2702	0.175868	0	0	0	0	0	0	0	1	1	1	1
844	rs1473295	2	182521578	G	A	0.1587	0.7395	0.4306	0.121763	0	0	0	0	0	0	0	0	0	0	1
845	rs1801262	2	182543455	T	C	0.2758	0.08519	0.3965	0.047803	0	0	0	0	0	0	0	0	0	1	0
846	rs9288088	2	183799558	G	C	0.7331	0.03704	0.2058	0.215173	0	0	0	0	0	0	1	1	1	1	1
847	rs4667001	2	185801747	G	A	0.04167	0.8519	0.5922	0.270215	0	0	0	0	1	1	1	1	1	1	1
848	rs79762465	2	186654867	G	C	0.04762	0.3617	0.05682	0.0772743	0	0	0	0	0	0	0	0	1	1	1
849	rs11690758	2	187370673	G	C	0.2669	0.03704	0.25	0.0447313	0	0	0	0	0	0	0	0	0	0	1
850	rs2276562	2	187558960	G	A	0.04762	0.7259	0.2601	0.193367	0	0	0	0	0	0	0	1	1	1	1
851	rs7579903	2	189862097	G	A	0.2302	0	0.1641	0.0604609	0	0	0	0	0	0	0	0	0	1	1
852	rs2304704	2	190430177	A	G	0.1419	0.8062	0.6048	0.168825	0	0	0	0	0	0	0	1	1	1	1
853	rs291466	2	191184475	A	G	0.4246	0.1481	0.5922	0.0755881	0	0	0	0	0	0	0	1	1	1	1
854	rs2271767	2	192279327	T	C	0.7688	0.06173	0.03157	0.295583	0	0	0	1	1	1	1	1	1	1	1
855	rs60214909	2	196749504	G	A	0.1815	0	0.1313	0.0468543	0	0	0	0	0	0	0	0	0	0	1
856	rs6434811	2	196866420	C	T	0.8363	0.3358	0.09596	0.214451	0	0	0	0	1	1	1	1	1	1	1
857	rs10931726	2	197021276	T	C	0.07639	0.5667	0.6162	0.140222	0	0	0	0	0	0	0	0	1	1	1
858	rs1531111	2	197184321	C	T	0.628	0.03827	0.1742	0.164801	0	0	0	0	0	0	0	0	1	1	1
859	rs1064213	2	198950240	G	A	0.2331	0.2247	0.5152	0.0406019	0	0	0	0	0	0	0	0	0	0	1
860	rs114693875	2	200323452	A	G	0.08333	0.01111	0.1818	0.03333	0	0	0	0	0	0	0	0	0	0	1
861	rs62178345	2	200776353	T	G	0.0873	0	0.1578	0.0388186	0	0	0	0	0	0	0	0	0	1	1
862	rs13018579	2	201355106	G	A	0.03869	0.001235	0.2247	0.063021	0	0	0	0	0	0	0	0	1	1	1
863	rs7917	2	201768238	C	T	0.6845	0.008642	0.25	0.210751	0	0	0	0	0	0	1	1	1	1	1
864	rs3900115	2	202050677	A	G	0.496	0.2049	0.4949	0.0413296	0	0	0	0	0	0	0	0	0	0	1
865	rs17468277	2	202154200	C	T	0.03571	0	0.1124	0.0281341	0	0	0	0	0	0	0	0	0	0	1
866	rs10804117	2	202410300	A	T	0.3046	0.763	0.452	0.0761149	0	0	0	0	0	0	0	0	0	1	1
867	rs11894115	2	202512449	C	T	0.2907	0.4247	0.03535	0.0834714	0	0	0	0	0	0	0	1	1	1	1
868	rs2072503	2	202741247	G	C	0.3423	0.2852	0.05051	0.0542815	0	0	0	0	0	0	0	0	0	1	1
869	rs10221698	2	202939654	T	C	0.3036	0.2123	0.5253	0.0380324	0	0	0	0	0	0	0	0	0	1	1
870	rs55694983	2	203072693	A	G	0.01687	0.001235	0.1338	0.0374989	0	0	0	0	0	0	0	0	0	0	1
871	rs72934556	2	203990789	T	G	0.001984	0.001235	0.125	0.0430211	0	0	0	0	0	0	0	0	0	0	1
872	rs11686273	2	206166580	G	A	0.6409	0.02346	0.2361	0.174109	0	0	0	0	0	0	0	1	1	1	1
873	rs17682782	2	206480393	C	T	0.0009921	0	0.1111	0.0405872	0	0	0	0	0	0	0	0	0	0	1
874	rs849526	2	206592695	T	C	0.05952	0.8086	0.5682	0.226343	0	0	0	0	0	1	1	1	1	1	1
875	rs16838593	2	207559599	T	C	0.2837	0	0	0.114173	0	0	0	0	0	0	0	0	0	0	1
876	rs4673362	2	207606094	A	G	0.62	0.5457	0.1301	0.103984	0	0	0	0	0	0	0	1	1	1	0
877	rs2709416	2	208477956	C	T	0.1419	0	0.1667	0.0449989	0	0	0	0	0	0	0	0	0	1	1
878	rs4441448	2	208841964	A	G	0.4345	0.5383	0.2601	0.0279038	0	0	0	0	0	0	0	0	0	0	1
879	rs7589065	2	209033138	C	T	0.1587	0.2889	0.6755	0.104943	0	0	0	0	0	0	0	0	1	1	1
880	rs2304545	2	209212707	G	A	0.7133	0.08765	0.1263	0.193189	0	0	0	0	0	0	0	1	1	1	1
881	rs13432245	2	210685367	C	T	0.2153	0.2321	0.007576	0.0564971	0	0	0	0	0	0	0	0	1	1	1
882	rs10178327	2	210810599	A	G	0.3562	0.001235	0.01641	0.127879	0	0	0	0	0	0	0	0	0	1	1
883	rs6709554	2	214012508	C	T	0.04861	0.002469	0.3548	0.108973	0	0	0	0	0	0	1	1	1	1	1
884	rs2708162	2	214143185	T	C	0.4038	0	0	0.170198	0	0	0	0	0	0	0	1	1	1	1
885	rs2229571	2	215645464	C	G	0.38	0.3457	0.6465	0.0367151	0	0	0	0	0	0	0	0	0	0	1
886	rs11890512	2	215910724	T	G	0.5794	0	0.01136	0.248554	0	0	0	0	1	1	1	1	1	1	1
887	rs7596677	2	216272907	A	T	0.2262	0.94444	0.2816	0.244749	0	0	1	1	1	1	1	1	1	1	1
888	rs6435927	2	216808152	C	A	0.03968	0.001235	0.1894	0.0502189	0	0	0	0	0	0	0	0	0	1	1
889	rs2066518	2	217288388	G	C	0.08929	0.1605	0.008838	0.029685	0	0	0	0	0	0	0	0	0	0	1
890	rs2552530	2	218696215	A	G	0.2877	0	0	0.115953	0	0	0	0	0	0	0	0	0	0	1
891	rs16858606	2	218925572	T	C	0.4058	0.002469	0.001263	0.164487	0	0	0	0	0	0	0	0	1	1	1
892	rs2292553	2	219146803	G	A	0.02976	0.6247	0.5884	0.187361	0	0	0	0	0	0	0	1	1	1	1
893	rs2227255	2	219267781	C	T	0.00496	0.7025	0.6338	0.255237	0	0	0	0	1	1	1	1	1	1	1
894	rs2230115	2	219509618	C	A	0.05258	0.8173	0.6061	0.242363	0	0	0	0	1	1	1	1	1	1	1
895	rs586194	2	219610433	A	G	0.06746	0.8617	0.5379	0.246521	0	0	0	0	1	1	1	1	1	1	1
896	rs9967806	2	219878756	G	A	0.62	0.07654	0.04293	0.187964	0	0	0	0	0	0	0	1	1	1	1
897	rs2293072	2	220045454	G	A	0.03075	0.5259	0.04293	0.164778	0	0	0	0	0	1	1	1	1	1	1
898	rs2385404	2	220197388	C	A	0.04167	0.8111	0.7462	0.282865	0	0	0	1	1	1	1	1	1	1	1
899	rs2029251	2	220362899	C	G	0.37	0.001235	0	0.151501	0	0	0	0	0	0	0	0	1	1	1
900	rs620698	2	220466199	G	T	0.6806	0.006173	0.0303	0.283366	0	0	0	1	1	1	1	1	1	1	1
901	rs12623857	2	223161889	A	G	0.1597	0.002469	0.1591	0.0421749	0	0	0	0	0	0	0	0	0	1	1
902	rs4674664	2	223423362	A	G	0.3839	0	0.04672	0.126444	0	0	0	0	0	0	0	0	0	0	1
903	rs6756323	2	223785740	A	G	0.5367	0.237	0.5985	0.0522922	0	0	0	0	0	0	0	0	0	1	1
904	rs2272317	2	224765956	C	T	0.09127	0.2444	0.01136	0.0503127	0	0	0	0	0	0	0	0	1	1	1
905	rs7572725	2	225684166	A	G	0.6944	0.02222	0.1503	0.219456	0	0	0	0	0	0	1	1	1	1	1
906	rs2228558	2	228012201	G	A	0.3819	0	0.001263	0.157139	0	0	0	0	0	0	0	0	1	1	1
907	rs11694828	2	228565656	G	A	0.255	0.002469	0.4886	0.134911	0	0	0	1	1	1	1	1	1	1	1
908	rs1715828	2	228758554	A	T	0.1429	0.003704	0.25	0.0582295	0	0	0	0	0	0	0	0	1	1	1
909	rs3828161	2	228882970	T	C	0.2867	0.3975	0.1528	0.0257761	0	0	0	0	0	0	0	0	0	0	1
910	rs34351298	2	229890660	A	G	0.1419	0	0.125	0.0384179	0	0	0	0	0	0	0	0	0	0	1
911	rs1135791	2	231042276	A	G	0.1925	0.1605	0.4987	0.0554426	0	0	0	0	0	0	0	0	0	1	1
912	rs62192163	2	231175549	T	C	0.03571	0.001235	0.2778	0.0842733	0	0	0	0	0	0	0	1	1	1	1
913	rs836237	2	231406680	T	C	0.2728	0.558	0.1288	0.0745932	0	0	0	0	0	0	0	1	1	1	1
914	rs1992186	2	231775297	T	G	0.06151	0.7346	0.6477	0.206248	0	0	0	0	0	0	1	1	1	1	1
915	rs1131171	2	232326417	C	T	0.4921	0.6074	0.1944	0.0651913	0	0	0	0	0	0	0	0	1	1	1
916	rs3811578	2	233201328	A	G	0.1776	0.463	0.08965	0.0683635	0	0	0	0	0	0	0	0	1	1	1
917	rs1550094	2	233385396	G	A	0.5655	0.09506	0.3144	0.0901683	0	0	0	0	0	0	0	0	0	0	1
918	rs2276557	2	233498669	G	T	0.1181	0.6407	0.197	0.121692	0	0	0	0	0	0	0	1	1	1	1
919	rs2289912	2	233659553	C	A	0.0129	0.2407	0.03788	0.0581407	0	0	0	0	0	0	0	0	0	0	1
920	rs2233391	2	233899126	C	A	0.1508	0.02593	0.4987	0.12083	0	0	0	0	1	1	1	1	1	1	1
921	rs1135173	2	234054873	G	A	0.0129	0.01852	0.4848	0.174543	0	0	0	0	1	1	1	1	1	1	1
922	rs1048603	2	234394487	G	A	0.7639	0.1852	0.3535	0.126024	0	0	0	0	0	0	0	0	0	0	1
923	rs1042597	2	234526871	C	G	0.02083	0.4951	0.2513	0.115854	0	0	0	0	0	0	0	0	0	0	1
924	rs719418	2	234727333	C	G	0.5565	0.4951	0.01894	0.160338	0	0	0	0	1	1	1	1	1	1	1
925	rs7593557	2	234863788	G	A	0.6498	0.4346	0.05303	0.150483	0	0	0	0	0	0	0	1	1	1	1
926	rs1469375	2	235950187	T	C	0.124	0.08889	0.5581	0.116171	0	0	0	0	0	0	1	0	0	0	0
927	rs3795962	2	235951819	A	G	0.01786	0.08765	0.5518	0.167628	0	0	0	0	0	0	0	1	1	1	1
928	rs13006916	2	236761396	C	T	0.0754	0.7728	0.5215	0.190876	0	0	0	0	0	0	0	1	1	1	1
929	rs7588748	2	237123104	G	C	0.7837	0.001235	0.154	0.301038	0	0	0	1	1	1	1	1	1	1	1
930	rs35432941	2	237374309	C	T	0.0009921	0	0.197	0.0751374	0	0	0	0	0	0	0	0	1	1	1
931	rs1045879	2	237489904	C	T	0.755	0.04198	0.2652	0.213461	0	0	0	0	0	0	1	1	1	1	1
932	rs3817362	2	238449007	T	C	0.8264	0.384	0.1073	0.196287	0	0	0	0	0	1	1	1	1	1	1
933	rs2304436	2	238768324	C	T	0.02083	0.2272	0.003788	0.0676116	0	0	0	0	0	0	0	0	1	1	1
934	rs7597367	2	238973062	A	G	0.3155	0	0	0.128479	0	0	0	0	0	0	0	0	0	1	1
935	rs15787	2	239007991	T	A	0.1954	0.1568	0.5985	0.0905442	0	0	0	0	0	0	0	1	1	0	0
936	rs3739061	2	239147490	C	T	0.0009921	0.116	0	0.0425007	0	0	0	0	0	0	0	0	0	0	1
937	rs10168964	2	240003873	G	A	0.2857	0	0	0.115063	0	0	0	0	0	0	0	0	0	0	1
938	rs1709851	2	240323661	C	A	0.2996	0.06049	0.3333	0.0488616	0	0	0	0	0	0	0	0	0	1	1
939	rs10180205	2	240500437	C	T	0.3224	0.1765	0.4848	0.0368832	0	0	0	0	0	0	0	0	0	1	1
940	rs6543576	2	240684619	G	A	0.372	0.5827	0.04545	0.128445	0	0	0	0	1	1	1	1	1	1	1
941	rs12614632	2	241066325	A	C	0.07044	0.4728	0.2096	0.0767499	0	0	0	0	0	0	0	0	0	0	1
942	rs2228331	2	241405528	A	G	0.06944	0.6617	0.2992	0.142537	0	0	0	0	0	0	0	0	0	1	1
943	rs2241683	2	241664801	C	T	0.0129	0.3346	0.001263	0.120722	0	0	0	0	0	0	0	1	1	1	1
944	rs12616061	2	241826517	C	T	0.1349	0.3136	0.003788	0.0765465	0	0	0	0	0	0	0	1	1	1	1
945	rs2108485	2	242021742	G	T	0.2153	0.4296	0.8359	0.142898	0	0	0	0	0	0	0	1	1	1	1
946	rs2074840	2	242141719	C	T	0.4504	0.0716	0.6692	0.144897	0	0	0	1	1	1	1	0	0	0	0
947	rs2230359	2	242173247	G	A	0.4514	0	0.002525	0.189625	0	0	0	0	0	0	0	1	1	1	1
948	rs10933559	2	242407746	A	G	0.2202	0	0.2298	0.0673106	0	0	0	0	0	0	0	0	1	1	1
949	rs7424328	2	242573211	T	C	0.4752	0.1074	0.5366	0.086092	0	0	0	0	0	0	0	1	1	1	1
950	rs142763560	2	242695151	T	A	0.0009921	0.1654	0	0.0621766	0	0	0	0	0	0	0	0	0	1	1
951	rs28368764	2	242815059	C	T	0.002976	0.5062	0.0202	0.195257	0	0	0	0	1	1	1	1	1	1	1
952	rs13060847	3	391100	A	G	0.5407	0	0.001263	0.23921	0	0	0	0	1	1	1	1	1	1	1
953	rs6807118	3	1134445	C	A	0.6002	0.004938	0.05556	0.220985	0	0	0	0	0	1	1	1	1	1	1
954	rs17027638	3	3197918	A	G	0	0.7111	0.02652	0.316558	0	1	1	1	1	1	1	1	1	1	1
955	rs2120609	3	3887876	T	C	0.4226	0.2593	0.7487	0.0863433	0	0	0	0	0	0	0	1	1	1	1
956	rs7647539	3	4358210	A	G	0.90873	0.0963	0.3611	0.263696	0	0	0	0	1	1	1	1	1	1	1
957	rs2819590	3	4508742	C	T	0.03075	0.002469	0.3018	0.0943286	0	0	0	0	0	0	0	1	1	1	1
958	rs7613447	3	4767262	T	C	0.4077	0.2593	0.7803	0.100909	0	0	0	0	0	0	1	1	1	1	1
959	rs3762783	3	4942300	T	C	0.256	0.07531	0.5013	0.0808991	0	0	0	0	0	0	0	1	1	1	1
960	rs2229902	3	7494417	A	T	0.006944	0.07778	0.404	0.114679	0	0	0	0	0	0	0	0	1	1	1
961	rs2276800	3	8675539	G	A	0.6964	0.1778	0.1755	0.131909	0	0	0	0	0	0	0	0	0	1	1
962	rs13087941	3	8787220	T	C	0.2827	0.009877	0.2399	0.0669411	0	0	0	0	0	0	0	0	1	1	1
963	rs373572	3	8955389	C	T	0.3284	0.6185	0.2285	0.0577828	0	0	0	0	0	0	0	0	1	1	1
964	rs2290305	3	9871030	T	G	0.4474	0.7951	0.2588	0.104306	0	0	0	0	0	1	1	1	1	1	1
965	rs3774207	3	9985656	C	T	0.8284	0.1728	0.2146	0.195523	0	0	0	0	0	0	0	1	1	1	1
966	rs394558	3	10302172	G	A	0.619	0.0284	0.5732	0.183671	0	0	0	1	1	1	1	1	1	1	1
967	rs13084776	3	10443827	G	C	0.119	0.01111	0.2071	0.0394912	0	0	0	0	0	0	0	0	0	1	1
968	rs2245532	3	10976876	A	G	0.5625	0.1025	0.4167	0.0887235	0	0	0	0	0	0	0	0	0	1	1
969	rs141086712	3	11734610	A	C	0.07044	0.1815	0	0.0455719	0	0	0	0	0	0	0	0	0	1	1
970	rs380999	3	11886451	G	A	0.1597	0.01358	0.2437	0.0476821	0	0	0	0	0	0	0	0	0	1	1
971	rs2648307	3	12613866	T	C	0.0248	0.8815	0.375	0.301926	0	0	0	1	1	1	1	1	1	1	1
972	rs11718898	3	12848822	T	C	0.01885	0.7185	0.3056	0.211504	0	0	0	0	0	0	1	1	1	1	1
973	rs2271504	3	13383540	A	G	0.08532	0.5926	0.4735	0.112825	0	0	0	0	0	0	0	0	0	0	1
974	rs6795271	3	13399786	G	A	0.2024	0.01728	0.3157	0.0641993	0	0	0	0	0	0	0	1	1	1	0
975	rs3732666	3	13612936	A	G	0.2143	0.4358	0.8245	0.136677	0	0	0	0	0	0	0	0	0	1	1
976	rs4684968	3	13670776	T	C	0.2351	0.008642	0.3295	0.0781684	0	0	0	0	0	0	0	1	1	0	0
977	rs12639607	3	13896284	C	T	0.02083	0.5716	0.1755	0.152603	0	0	0	0	0	0	0	0	1	1	1
978	rs2607775	3	14220095	C	G	0.3819	0.03457	0.4545	0.101017	0	0	0	0	0	0	1	1	1	1	1
979	rs2307091	3	14939089	A	T	0	0.2136	0.01389	0.0711706	0	0	0	0	0	0	0	0	0	1	1
980	rs1287467	3	15311325	A	G	0.6032	0.1741	0.6907	0.108733	0	0	0	0	0	0	1	1	1	1	1
981	rs3817641	3	15686776	T	C	0.06944	0.363	0.09848	0.0570918	0	0	0	0	0	0	0	0	0	0	1
982	rs9833671	3	16237372	C	T	0.3641	0	0	0.151059	0	0	0	0	0	0	0	0	1	1	1
983	rs11554130	3	16364954	C	T	0.5456	0.02593	0.149	0.1412	0	0	0	0	0	0	0	0	0	1	1
984	rs1138454	3	17208267	T	C	0.1915	0.07407	0.4015	0.0545254	0	0	0	0	0	0	0	0	1	1	1
985	rs61978649	3	18055231	A	C	0.1915	0.8469	0.3283	0.172724	0	0	0	0	0	0	1	1	1	1	1
986	rs2229261	3	18427924	G	T	0.4048	0.07407	0.4242	0.0715411	0	0	0	0	0	0	0	0	1	1	1
987	rs34370450	3	19190241	G	C	0.003968	0	0.1566	0.0554631	0	0	0	0	0	0	0	0	0	1	1
988	rs17005976	3	19490425	C	T	0.05655	0.2272	0.007576	0.0527575	0	0	0	0	0	0	0	0	1	1	1
989	rs2931403	3	19961330	C	T	0.1131	0.6753	0.2121	0.136618	0	0	0	0	0	0	0	1	1	1	1
990	rs17006625	3	20161096	A	G	0.09028	0.2025	0.01389	0.0365313	0	0	0	0	0	0	0	0	0	1	1
991	rs427233	3	21462787	G	A	0.01389	0	0.1806	0.0582233	0	0	0	0	0	0	0	0	0	1	1
992	rs61751634	3	25646268	G	A	0.001984	0.1333	0	0.0481636	0	0	0	0	0	0	0	0	0	0	1
993	rs3213930	3	27297816	G	C	0.009921	0.779	0.4773	0.255644	0	0	0	0	1	1	1	1	1	1	1
994	rs79251239	3	27463229	C	T	0.001984	0.001235	0.2298	0.0854266	0	0	0	0	0	0	0	0	1	1	1
995	rs13100556	3	28533658	G	A	0.08631	0.4654	0.1553	0.0738837	0	0	0	0	0	0	0	0	0	1	1
996	rs3773104	3	29628639	C	T	0.03274	0.321	0.02525	0.0828223	0	0	0	0	0	0	0	0	1	1	1
997	rs2228048	3	30713842	C	T	0.04365	0.3049	0.01515	0.0784272	0	0	0	0	0	0	0	0	1	1	1
998	rs2290532	3	31789582	T	C	0.03075	0.7593	0.4621	0.219601	0	0	0	0	0	0	1	1	1	1	1
999	rs1808125	3	32031962	A	G	0.07143	0.2481	0.7197	0.17493	0	0	0	0	0	0	0	1	1	1	1
1000	rs9835387	3	32181761	C	T	0.2986	0.002469	0.1301	0.0738181	0	0	0	0	0	0	0	0	0	0	1
1001	rs2288590	3	32611671	G	A	0	0.1901	0.01136	0.0633694	0	0	0	0	0	0	0	0	0	1	1
1002	rs77226678	3	33038747	C	G	0	0.442	0.007576	0.178816	0	0	0	0	0	1	1	1	1	1	1
1003	rs4076086	3	33161898	C	T	0.3333	0.5975	0.1111	0.0926551	0	0	0	0	0	0	1	1	1	1	1
1004	rs3203777	3	33879770	G	A	0.003968	0.342	0.4659	0.130852	0	0	0	0	0	0	0	0	1	1	1
1005	rs2278757	3	35778773	A	G	0.5853	0.1519	0.4823	0.0765477	0	0	0	0	0	0	0	0	0	1	1
1006	rs17035654	3	36872587	C	T	0.3095	0	0.001263	0.123431	0	0	0	0	0	0	0	0	0	0	1
1007	rs1799977	3	37053568	A	G	0.02579	0.0284	0.3258	0.0866315	0	0	0	0	0	0	0	0	1	1	1
1008	rs62241896	3	37368755	T	A	0.1329	0.08025	0.3586	0.0457842	0	0	0	0	0	0	0	0	0	1	1
1009	rs267561	3	37574951	G	A	0.5466	0.1938	0.4571	0.049357	0	0	0	0	0	0	0	0	0	0	1
1010	rs933135	3	38052725	C	T	0	0.1864	0.01641	0.0591689	0	0	0	0	0	0	0	0	0	0	1
1011	rs753331	3	38348743	A	C	0	0.2716	0	0.108822	0	0	0	0	0	0	0	1	1	1	1
1012	rs1046048	3	38524742	C	T	0.1042	0.2679	0.5758	0.0914635	0	0	0	0	0	0	0	0	0	0	1
1013	rs78425180	3	38740001	C	T	0	0.2074	0.01136	0.0702431	0	0	0	0	0	0	0	0	0	1	1
1014	rs62244134	3	38888764	G	A	0.02976	0.002469	0.1199	0.0279588	0	0	0	0	0	0	0	0	0	0	1
1015	rs1274971	3	39161464	G	A	0.129	0.721	0.6843	0.159528	0	0	0	0	0	0	0	0	1	1	1
1016	rs3732379	3	39307256	C	T	0.0754	0.0284	0.2854	0.0543777	0	0	0	0	0	0	0	0	0	1	1
1017	rs2853699	3	39373902	C	G	0.08929	0	0.2879	0.077804	0	0	0	0	0	0	0	1	1	0	0
1018	rs2270770	3	39431081	G	A	0.06647	0.6099	0.5164	0.136752	0	0	0	0	0	0	0	0	0	1	1
1019	rs59923220	3	40223771	G	A	0.2887	0	0.002525	0.112405	0	0	0	0	0	0	0	0	0	0	1
1020	rs4618168	3	40286017	T	C	0.1954	0.2457	0.5997	0.070643	0	0	0	0	0	0	0	0	0	1	0
1021	rs72861690	3	40435900	A	G	0.3641	0	0.005051	0.143796	0	0	0	0	0	0	0	0	0	1	1
1022	rs35633370	3	40573744	A	G	0.07639	0.216	0.01389	0.0413729	0	0	0	0	0	0	0	0	0	1	1
1023	rs2293303	3	41280827	C	T	0	0.1333	0	0.0509155	0	0	0	0	0	0	0	0	0	0	1
1024	rs17215589	3	41831203	C	T	0.05456	0.002469	0.1742	0.0410692	0	0	0	0	0	0	0	0	0	1	0
1025	rs17063572	3	41860955	A	G	0.2946	0	0.001263	0.116739	0	0	0	0	0	0	0	0	0	0	1
1026	rs2272007	3	41996136	T	C	0.7331	0.1568	0.197	0.151166	0	0	0	0	0	0	0	0	1	1	1
1027	rs9311309	3	42244321	G	A	0.3542	0.01605	0.3093	0.0847706	0	0	0	0	0	0	0	0	1	1	1
1028	rs2229722	3	42568929	T	C	0.4623	0.5802	0.1452	0.0763738	0	0	0	0	0	0	0	1	1	1	1
1029	rs123509	3	42733468	T	C	0.04563	0.002469	0.2361	0.0635958	0	0	0	0	0	0	0	0	1	1	1
1030	rs735320	3	42915878	C	T	0.1766	0.001235	0.1667	0.0477539	0	0	0	0	0	0	0	0	0	1	1
1031	rs3772165	3	43602803	C	T	0.5794	0.116	0.4129	0.0862333	0	0	0	0	0	0	0	0	0	1	1
1032	rs9284879	3	44284584	G	A	0.752	0.1877	0.4735	0.113225	0	0	0	0	0	0	0	0	0	0	1
1033	rs11710965	3	44489880	T	C	0.0129	0	0.1742	0.0562898	0	0	0	0	0	0	0	0	0	1	1
1034	rs2272044	3	44692564	C	G	0.001984	0.8037	0.1515	0.31454	0	0	0	1	1	1	1	1	1	1	1
1035	rs3804583	3	44884647	C	A	0.1419	0.863	0.5189	0.192918	0	0	0	0	0	0	0	1	1	1	1
1036	rs2271087	3	44929287	G	C	0.1548	0.8407	0.2929	0.19177	0	0	0	0	0	1	1	0	0	0	0
1037	rs13963	3	45077123	G	A	0.6032	0.1296	0.6073	0.111702	0	0	0	0	0	0	0	1	1	1	1
1038	rs395917	3	45267321	C	T	0.8224	0.1691	0.1894	0.201165	0	0	0	0	0	0	0	1	1	1	1
1039	rs2128361	3	45533224	G	A	0.6885	0.01728	0.05177	0.261335	0	0	0	0	1	1	1	1	1	1	1
1040	rs267237	3	45637253	C	T	0.3839	0.07531	0.4343	0.0698225	0	0	0	0	0	0	0	0	1	1	1
1041	rs1468542	3	45779136	A	T	0.3522	0.621	0.3119	0.0385215	0	0	0	0	0	0	0	0	0	0	1
1042	rs2234355	3	45987980	G	A	0.5218	0	0.002525	0.22677	0	0	0	0	0	1	1	1	1	1	1
1043	rs3092960	3	46400062	G	A	0	0	0.1389	0.0531527	0	0	0	0	0	0	0	0	0	0	1
1044	rs1126478	3	46501213	T	C	0.01488	0.3617	0.6503	0.182868	0	0	0	0	0	0	1	1	1	1	1
1045	rs7647507	3	46852679	A	G	0.6538	0.008642	0.1452	0.212803	0	0	0	0	0	0	1	1	1	1	1
1046	rs6768374	3	47187006	T	A	0.2857	0	0	0.115063	0	0	0	0	0	0	0	0	0	0	1
1047	rs12495169	3	47539702	T	C	0.0119	0.4753	0.1578	0.12301	0	0	0	0	0	0	0	0	0	1	1
1048	rs20565	3	47969734	G	A	0.3373	0	0	0.138497	0	0	0	0	0	0	0	0	0	1	1
1049	rs1264194	3	48625266	T	C	0.0496	0.6222	0.2727	0.140834	0	0	0	0	0	0	0	0	0	1	1
1050	rs4858798	3	48727112	G	A	0.5139	0.05679	0.3409	0.0966244	0	0	0	0	0	0	0	0	0	1	1
1051	rs3087866	3	49054692	T	C	0.1002	0	0.2134	0.0536147	0	0	0	0	0	0	0	0	1	1	1
1052	rs12631989	3	49273996	C	T	0.5774	0.05679	0.3497	0.117253	0	0	0	0	0	0	0	0	0	0	1
1053	rs7626076	3	49298139	G	A	0.1478	0.004938	0.2386	0.0540719	0	0	0	0	0	0	0	0	1	1	0
1054	rs10640	3	49454277	G	A	0.2401	0.07901	0.3333	0.0356768	0	0	0	0	0	0	0	0	0	1	1
1055	rs1050088	3	49570882	T	C	0.1984	0.91358	0.4432	0.199459	0	0	0	0	0	0	1	1	1	1	1
1056	rs2005557	3	49701298	G	A	0.6141	0.06049	0.4798	0.137189	0	0	0	0	0	0	0	1	1	1	1
1057	rs1062633	3	49924940	T	C	0.754	0.1457	0.4861	0.134968	0	0	0	0	0	0	0	0	0	1	1
1058	rs2072053	3	50197092	C	T	0	0.6148	0.01641	0.264401	0	0	0	1	1	1	1	1	1	1	1
1059	rs2229647	3	50326020	G	A	0.1389	0.6049	0.01389	0.182757	0	0	0	0	0	0	0	1	1	1	1
1060	rs2071205	3	50327429	A	G	0.1815	0.6062	0.01389	0.174693	0	0	0	1	1	1	1	0	0	0	0
1061	rs2239752	3	50645413	G	A	0.1319	0.3346	0.01136	0.0753076	0	0	0	0	0	0	0	1	1	1	1
1062	rs17712228	3	51474182	G	A	0.1042	0.3469	0.01768	0.0772197	0	0	0	0	0	0	0	1	1	1	1
1063	rs11553574	3	51737965	G	A	0.248	0.3494	0.01894	0.0741656	0	0	0	0	0	0	0	1	1	1	1
1064	rs57859638	3	51930850	T	C	0.07044	0.01605	0.1919	0.0336337	0	0	0	0	0	0	0	0	0	0	1
1065	rs55676974	3	52328024	G	A	0.4048	0	0.09722	0.120363	0	0	0	0	0	0	0	0	0	0	1
1066	rs887515	3	52523405	C	T	0.7123	0.02099	0.1641	0.227341	0	0	0	0	0	1	1	1	1	1	1
1067	rs4532127	3	52727736	A	G	0.4236	0	0.007576	0.16968	0	0	0	0	0	0	0	1	1	1	1
1068	rs2535621	3	52850999	A	G	0.4335	0	0.001263	0.182474	0	0	0	0	0	0	0	1	1	1	1
1069	rs11130350	3	53215875	A	C	0.129	0.7358	0.678	0.162656	0	0	0	0	0	0	0	0	1	1	1
1070	rs9628	3	53321631	A	C	0.4633	0.1679	0.4154	0.0394904	0	0	0	0	0	0	0	0	0	0	1
1071	rs10154841	3	53845295	C	T	0.6607	0.1506	0.1035	0.149312	0	0	0	0	0	0	0	0	1	1	1
1072	rs4687757	3	53906513	G	A	0.2738	0.05185	0.5619	0.115176	0	0	0	0	1	1	1	1	0	0	0
1073	rs10510774	3	54919351	A	G	0.01984	0.001235	0.1465	0.0409128	0	0	0	0	0	0	0	0	0	0	1
1074	rs35471424	3	55108188	A	G	0.1171	0	0.1641	0.0419202	0	0	0	0	0	0	0	0	0	1	1
1075	rs6769055	3	56597954	C	T	0.3919	0.4679	0.1414	0.0474004	0	0	0	0	0	0	0	0	0	1	1
1076	rs958755	3	56716922	T	G	0.05159	0.05556	0.548	0.156096	0	0	0	0	0	1	1	1	1	1	1
1077	rs3732508	3	56835761	G	A	0.008929	0.1951	0.5884	0.170016	0	0	0	0	0	0	0	1	1	1	1
1078	rs6780995	3	57138419	G	A	0.5694	0.1222	0.7121	0.139408	0	0	0	0	1	1	1	1	1	1	1
1079	rs11544593	3	57303684	A	G	0.0009921	0.002469	0.1667	0.0592607	0	0	0	0	0	0	0	0	0	1	1
1080	rs17793014	3	57414097	T	A	0.1091	0.07284	0.4609	0.0876924	0	0	0	0	0	0	0	1	1	1	1
1081	rs9311651	3	57528503	A	G	0.5734	0.001235	0.1452	0.182307	0	0	0	0	0	0	0	1	1	1	1
1082	rs2362904	3	58112488	C	T	0.1944	0.0284	0.7336	0.225521	0	0	0	0	0	1	1	1	1	1	1
1083	rs12632456	3	58118555	G	A	0.3423	0.02716	0.7336	0.208739	0	1	1	1	1	0	0	0	0	0	0
1084	rs7230	3	58413662	G	A	0.03671	0.8062	0.2652	0.249468	0	0	0	0	1	1	1	1	1	1	1
1085	rs33966924	3	58625875	C	A	0.04464	0	0.173	0.0458334	0	0	0	0	0	0	0	0	0	1	1
1086	rs1554909	3	58834824	A	G	0.244	0.3753	0.04419	0.0622424	0	0	0	0	0	0	0	0	1	1	1
1087	rs1130972	3	59997112	G	A	0.06349	0	0.1566	0.0387689	0	0	0	0	0	0	0	0	0	1	1
1088	rs11130795	3	60898434	T	C	0.06548	0.8605	0.375	0.248518	0	0	0	0	1	1	1	1	1	1	1
1089	rs62620047	3	61975382	T	C	0.07242	0.002469	0.1591	0.0354088	0	0	0	0	0	0	0	0	0	1	1
1090	rs17720698	3	64142859	C	T	0.2956	0.01481	0.2588	0.0671828	0	0	0	0	0	0	0	0	1	1	1
1091	rs6787633	3	64532476	G	C	0.1468	0.2173	0.006313	0.0474986	0	0	0	0	0	0	0	0	0	1	1
1092	rs9877201	3	66431280	C	T	0.4048	0	0.01894	0.150955	0	0	0	0	0	0	0	0	1	1	1
1093	rs2306272	3	66434643	T	C	0.1409	0.7407	0.2891	0.142099	0	0	0	0	0	0	0	1	0	0	0
1094	rs1403626	3	66550762	G	C	0.8512	0.1605	0.02904	0.314679	0	0	1	1	1	1	1	1	1	1	1
1095	rs1532918	3	69082708	C	G	0.002976	0	0.1528	0.0548728	0	0	0	0	0	0	0	0	0	1	1
1096	rs9836305	3	69230801	G	A	0.3938	0.3494	0.006313	0.110236	0	0	0	0	0	0	0	1	1	1	1
1097	rs35178407	3	72799703	C	T	0.7093	0.03333	0.25	0.197716	0	0	0	0	0	0	0	1	1	1	1
1098	rs61188513	3	73114003	T	C	0.1478	0.3642	0.1212	0.03404	0	0	0	0	0	0	0	0	0	0	1
1099	rs2291463	3	73453325	C	T	0.5288	0.1543	0.4331	0.058129	0	0	0	0	0	0	0	0	0	0	1
1100	rs112201406	3	75477009	A	G	0.4276	0.003704	0.02399	0.152343	0	0	0	0	0	0	0	0	1	1	1
1101	rs201868740	3	75786556	A	C	0	0.121	0	0.0460312	0	0	0	0	0	0	0	0	0	0	1
1102	rs11540913	3	87295049	T	C	0.5099	0.09012	0.05429	0.122255	0	0	0	0	0	0	0	0	0	0	1
1103	rs9835140	3	96963004	C	T	0.2629	0.1593	0.01263	0.0530566	0	0	0	0	0	0	0	0	0	0	1
1104	rs80220955	3	97806944	T	C	0.09524	0.006173	0.2298	0.0503297	0	0	0	0	0	0	0	0	1	1	1
1105	rs4241472	3	97983265	C	A	0.02083	0.484	0.08965	0.132636	0	0	0	0	0	0	0	0	0	1	1
1106	rs16839611	3	98002587	A	G	0.3224	0.2383	0.7626	0.110912	0	0	0	0	0	0	1	1	1	0	0
1107	rs828616	3	98541116	G	A	0.0754	0.6951	0.3598	0.150576	0	0	0	0	0	0	0	0	1	1	1
1108	rs277644	3	100084432	G	A	0.4028	0.5074	0.04293	0.11036	0	0	0	0	0	1	1	1	1	1	1
1109	rs6806901	3	100287704	A	G	0.3145	0	0.002525	0.12395	0	0	0	0	0	0	0	0	0	0	1
1110	rs1144122	3	100354524	A	G	0.09722	0.009877	0.3598	0.0897991	0	0	0	0	0	0	0	1	1	1	0
1111	rs10936352	3	100473505	C	T	0.1081	0.1235	0.3649	0.0412639	0	0	0	0	0	0	0	0	0	0	1
1112	rs2245370	3	100617680	C	T	0.2262	0.06296	0.4722	0.0793637	0	0	0	0	0	0	0	1	1	1	1
1113	rs1044240	3	105258861	A	G	0.001984	0.02593	0.1894	0.0532415	0	0	0	0	0	0	0	0	0	0	1
1114	rs709564	3	107096547	G	A	0.3433	0.8852	0.2525	0.1715	0	0	0	1	1	1	1	1	1	1	1
1115	rs9837335	3	107646807	G	T	0.1022	0.8617	0.3851	0.221985	0	0	0	0	0	1	1	1	1	1	1
1116	rs2124740	3	108072524	G	A	0.007937	0.4469	0.02778	0.154205	0	0	0	0	0	0	1	1	1	1	1
1117	rs9868484	3	108188993	G	A	0.6736	0.01481	0.7424	0.265677	0	1	1	1	1	1	1	1	1	1	1
1118	rs2278911	3	108298260	C	T	0.1012	0.5309	0.1086	0.104728	0	0	0	0	0	0	0	1	1	1	1
1119	rs11708527	3	108475974	G	A	0.1052	0.0358	0.2841	0.0455365	0	0	0	0	0	0	0	0	0	1	1
1120	rs2290057	3	108703587	C	T	0	0.658	0.1831	0.220494	0	0	0	0	0	1	1	1	1	1	1
1121	rs4855697	3	108867128	A	G	0.1071	0.8654	0.404	0.219738	0	0	0	0	0	0	1	1	1	1	1
1122	rs13059848	3	109049384	T	C	0.00496	0.002469	0.1528	0.0497376	0	0	0	0	0	0	0	0	0	0	1
1123	rs1381837	3	110611201	C	T	0.006944	0.384	0.03283	0.123286	0	0	0	0	0	0	0	1	1	1	1
1124	rs139530035	3	110790879	G	A	0.006944	0.3802	0.03283	0.121602	0	0	0	0	0	0	0	1	1	1	1
1125	rs2276872	3	111286375	G	C	0.0754	0.1593	0.001263	0.0369413	0	0	0	0	0	0	0	0	0	1	1
1126	rs712520	3	111681145	A	T	0.3601	0	0.002525	0.144964	0	0	0	0	0	0	0	0	1	1	1
1127	rs6781844	3	111921225	G	T	0.3016	0.008642	0.2639	0.0752273	0	0	0	0	0	0	0	0	1	1	1
1128	rs2272022	3	112063850	C	A	0.1071	0.1284	0.3914	0.0482134	0	0	0	0	0	0	0	0	0	0	1
1129	rs9288952	3	112185025	G	A	0.8492	0.2802	0.04167	0.27209	0	0	0	1	1	1	1	1	1	1	1
1130	rs2292442	3	112299732	A	G	0.505	0.2	0.02652	0.116823	0	0	0	0	0	0	0	0	0	0	1
1131	rs2306857	3	112727184	A	T	0.1835	0.3407	0.7576	0.1252	0	0	0	0	0	0	0	0	1	1	1
1132	rs13059888	3	113128051	G	T	0.007937	0	0.1199	0.0384872	0	0	0	0	0	0	0	0	0	0	1
1133	rs2292511	3	113286405	C	T	0.2718	0.5889	0.2336	0.0541492	0	0	0	0	0	0	0	0	0	1	1
1134	rs6280	3	113890815	C	T	0.1657	0.6815	0.6515	0.119397	0	0	0	0	0	0	0	0	0	0	1
1135	rs78761311	3	118909892	A	G	0	0.1457	0.002525	0.052502	0	0	0	0	0	0	0	0	0	0	1
1136	rs11539377	3	119219573	A	G	0.5863	0.01975	0.02146	0.219885	0	0	0	0	0	1	1	1	1	1	1
1137	rs9848716	3	119426307	T	C	0.8423	0.2074	0.2652	0.177263	0	0	0	0	0	0	0	1	1	1	1
1138	rs4676696	3	120067797	G	A	0.02679	0.01111	0.3674	0.115301	0	0	0	0	0	0	0	1	1	1	1
1139	rs3732401	3	120500093	C	T	0.003968	0.4951	0.04545	0.172371	0	0	0	0	0	0	1	1	1	1	1
1140	rs17249244	3	120976051	C	G	0.08036	0.002469	0.1957	0.045293	0	0	0	0	0	0	0	0	0	1	1
1141	rs3218651	3	121208176	T	C	0.1081	0.5543	0.1654	0.0963115	0	0	0	0	0	0	0	0	1	1	1
1142	rs4676684	3	121340536	T	C	0.4008	0.5728	0.2563	0.0351812	0	0	0	0	0	0	0	0	0	1	1
1143	rs9884018	3	121563355	T	C	0.1329	0.6395	0.1389	0.131179	0	0	0	0	0	0	1	1	1	1	1
1144	rs2877561	3	121712051	A	C	0.1687	0.07284	0.2854	0.027153	0	0	0	0	0	0	0	0	0	0	1
1145	rs1129055	3	121838319	G	A	0.1597	0.6049	0.2841	0.078201	0	0	0	0	0	0	0	0	0	1	1
1146	rs1042636	3	122003769	A	G	0.02976	0.5321	0.08207	0.150448	0	0	0	0	0	0	0	0	1	1	1
1147	rs17589	3	122056432	C	T	0.3978	0.08519	0.5631	0.0971235	0	0	0	0	0	0	1	1	0	0	0
1148	rs61754895	3	122354716	C	T	0.0506	0.009877	0.2551	0.0618166	0	0	0	0	0	0	0	0	1	1	1
1149	rs2276782	3	122631896	A	T	0.4812	0.6617	0.2096	0.0730487	0	0	0	0	0	0	0	1	1	1	1
1150	rs75494273	3	123022992	G	T	0	0.1185	0	0.0450433	0	0	0	0	0	0	0	0	0	0	1
1151	rs112371142	3	123303824	A	G	0.2252	0.379	0.007576	0.0919553	0	0	0	0	0	0	1	1	1	1	1
1152	rs40305	3	123411589	G	A	0.04563	0.05926	0.7639	0.28282	0	0	1	1	1	1	1	1	1	1	1
1153	rs17310144	3	123665902	T	G	0.09028	0.09506	0.5568	0.124786	0	0	0	0	0	0	0	1	1	1	1
1154	rs2289843	3	124196094	A	T	0.01091	0.4926	0.1389	0.134006	0	0	0	0	0	0	0	0	1	1	1
1155	rs1708303	3	124351316	G	A	0.1954	0.07531	0.4003	0.053429	0	0	0	0	0	0	0	0	1	1	1
1156	rs2291089	3	124515636	C	T	0.04563	0.1284	0.001263	0.0298061	0	0	0	0	0	0	0	0	0	0	1
1157	rs78680419	3	124731689	T	A	0.3532	0.4457	0.09596	0.0584863	0	0	0	0	0	0	0	0	1	1	1
1158	rs7633797	3	125653291	A	G	0.09425	0.6667	0.4255	0.127552	0	0	0	0	0	0	0	0	0	0	1
1159	rs34025926	3	126219627	G	A	0.2639	0.003704	0.3333	0.0881461	0	0	0	0	0	0	0	1	1	1	1
1160	rs2271990	3	126385070	G	A	0.06746	0.1852	0.005051	0.0403049	0	0	0	0	0	0	0	0	0	1	1
1161	rs11719489	3	126733053	C	T	0.08135	0.001235	0.1364	0.0313404	0	0	0	0	0	0	0	0	0	0	1
1162	rs2257836	3	127323592	G	A	0.0248	0.279	0.007576	0.0824296	0	0	0	0	0	0	0	0	1	1	1
1163	rs1680778	3	128614185	A	C	0.1329	0.3778	0.726	0.130316	0	0	0	0	0	0	0	0	0	1	1
1164	rs876755	3	128627933	C	T	0.2748	0.5667	0.1755	0.0614705	0	0	0	0	0	0	0	0	1	0	0
1165	rs3796130	3	128781048	G	A	0	0.2321	0.002525	0.087896	0	0	0	0	0	0	0	0	1	1	1
1166	rs4303883	3	128890350	G	A	0.6667	0.1062	0.01641	0.223376	0	0	0	0	0	1	1	1	1	1	1
1167	rs78450275	3	129034578	G	A	0	0.2704	0.002525	0.104361	0	0	0	0	0	0	0	1	1	1	1
1168	rs3774787	3	129140499	T	C	0.1399	0.4543	0.002525	0.128428	0	0	0	0	1	1	1	1	0	0	0
1169	rs140693	3	129155451	C	T	0.01984	0.4074	0.002525	0.147182	0	0	0	0	0	0	0	0	1	1	1
1170	rs2625973	3	129284818	A	C	0.2143	0.001235	0.303	0.0795395	0	0	0	0	0	0	0	1	1	1	1
1171	rs5658	3	129694681	C	G	0.2391	0.3679	0.07955	0.0427038	0	0	0	0	0	0	0	0	0	1	1
1172	rs6804080	3	129810128	G	A	0.255	0.001235	0.3144	0.0865822	0	0	0	0	0	0	0	1	1	1	1
1173	rs12488457	3	130116696	A	C	0.02778	0.1654	0.7374	0.235517	0	0	0	0	0	1	1	1	1	1	1
1174	rs10934940	3	130124491	G	A	0.3115	0.1642	0.7828	0.150061	0	0	0	1	1	0	0	0	0	0	0
1175	rs9830253	3	130284284	G	A	0.1081	0.4395	0.8295	0.194783	0	0	0	0	0	1	1	1	1	1	1
1176	rs2674612	3	130852186	G	A	0.5536	0.563	0.221	0.0536919	0	0	0	0	0	0	0	0	0	1	1
1177	rs16836266	3	130992385	T	C	0.3185	0.3	0.04293	0.0562624	0	0	0	0	0	0	0	0	0	1	1
1178	rs16836554	3	131100699	G	T	0.4008	0	0	0.168728	0	0	0	0	0	0	0	1	1	1	1
1179	rs2071505	3	132075707	A	G	0.3492	0.1086	0.529	0.0727565	0	0	0	0	0	0	0	1	1	1	1
1180	rs3762672	3	132218623	G	T	0.003968	0.0963	0.5025	0.156375	0	0	0	0	0	0	0	1	1	1	1
1181	rs6794496	3	132401600	C	T	0.08234	0.5753	0.1515	0.119136	0	0	0	0	0	0	0	1	1	1	1
1182	rs2276737	3	133167363	G	A	0.08532	0.5802	0.5922	0.130762	0	0	0	0	0	0	0	0	0	1	1
1183	rs10935070	3	133341988	T	C	0	0.02222	0.3523	0.124653	0	0	0	0	0	0	0	1	1	1	1
1184	rs10935090	3	133698349	C	T	0.125	0.5481	0.1237	0.0989947	0	0	0	0	0	0	0	1	1	1	1
1185	rs139860270	3	133969352	G	A	0.126	0.4877	0.1149	0.0782968	0	0	0	0	0	0	0	0	1	1	1
1186	rs2241558	3	134079064	C	T	0.0009921	0.1333	0	0.0493114	0	0	0	0	0	0	0	0	0	0	1
1187	rs1127826	3	134278270	C	T	0.0129	0.6012	0.3472	0.16481	0	0	0	0	0	0	0	0	1	1	1
1188	rs1042787	3	134898742	C	T	0.4831	0.2691	0.6174	0.0426103	0	0	0	0	0	0	0	0	0	1	1
1189	rs9814557	3	135720540	A	G	0.04762	0.02346	0.274	0.0602777	0	0	0	0	0	0	0	0	1	1	1
1190	rs34149860	3	136062724	C	G	0.3204	0	0	0.130715	0	0	0	0	0	0	0	0	0	1	1
1191	rs1052620	3	136574521	C	T	0	0.001235	0.1894	0.0716602	0	0	0	0	0	0	0	0	0	1	1
1192	rs1385306	3	136739406	C	G	0.4167	0.1062	0.3725	0.0502351	0	0	0	0	0	0	0	0	0	0	1
1193	rs446644	3	137787192	T	C	0.7083	0.3704	0.1414	0.118858	0	0	0	0	0	0	0	0	0	0	1
1194	rs10935282	3	138191232	G	A	0.04067	0.5506	0.4381	0.128569	0	0	0	0	0	0	0	0	0	1	1
1195	rs35340237	3	138218994	T	C	0.3105	0.3852	0.02778	0.0814163	0	0	0	0	0	0	0	1	1	0	0
1196	rs641320	3	138347957	G	A	0.7808	0.01975	0.05429	0.319593	0	0	0	1	1	1	1	1	1	1	1
1197	rs61408596	3	138668692	T	C	0.6002	0.1346	0.02146	0.17407	0	0	0	0	0	0	0	1	1	1	1
1198	rs7373302	3	139102120	C	A	0.6587	0.05432	0.1162	0.185453	0	0	0	0	0	0	0	1	1	1	1
1199	rs11714465	3	140281723	C	T	0.04563	0.09877	0.678	0.2086	0	0	0	0	0	0	1	1	1	1	1
1200	rs10804675	3	140282861	C	T	0.1825	0.09877	0.678	0.151385	0	0	0	0	1	1	0	0	0	0	0
1201	rs2227932	3	142217537	A	G	0	0.002469	0.1288	0.0459072	0	0	0	0	0	0	0	0	0	0	1
1202	rs6793735	3	142408606	G	A	0.0506	0.5975	0.3485	0.128791	0	0	0	0	0	0	0	0	0	1	1
1203	rs1132030	3	142524858	G	A	0.7639	0.3481	0.2083	0.117787	0	0	0	0	0	0	0	0	0	0	1
1204	rs78494654	3	142681642	G	A	0.01389	0.2259	0.02904	0.0553484	0	0	0	0	0	0	0	0	0	0	1
1205	rs6798911	3	143691673	C	T	0.3274	0.008642	0.001263	0.121017	0	0	0	0	0	0	0	0	0	0	1
1206	rs5186	3	148459988	A	C	0.009921	0.06173	0.2626	0.0617682	0	0	0	0	0	0	0	0	0	0	1
1207	rs701753	3	148916235	T	A	0.371	0	0.06061	0.115884	0	0	0	0	0	0	0	0	0	0	1
1208	rs12488126	3	149192676	G	A	0.0377	0.01975	0.4003	0.11691	0	0	0	0	0	0	0	1	1	1	1
1209	rs7630153	3	149488442	A	G	0.6468	0.02346	0.3068	0.172036	0	0	0	0	0	0	0	1	1	1	1
1210	rs7630407	3	149700519	T	C	0.06944	0.5926	0.4116	0.117015	0	0	0	0	0	0	0	0	0	0	1
1211	rs879634	3	150128392	G	A	0.2282	0.04321	0.2576	0.0372467	0	0	0	0	0	0	0	0	0	0	1
1212	rs12635299	3	150644839	T	G	0.1815	0.3346	0.05303	0.0463385	0	0	0	0	0	0	0	0	0	1	1
1213	rs3732755	3	150911405	T	C	0.2629	0.2099	0.01136	0.0579442	0	0	0	0	0	0	0	0	0	1	1
1214	rs1463725	3	151082923	T	C	0.2272	0.3346	0.04293	0.0524451	0	0	0	0	0	0	0	0	1	1	0
1215	rs35949713	3	151107850	C	G	0.2867	0	0	0.115508	0	0	0	0	0	0	0	0	0	0	1
1216	rs13077912	3	152058449	A	G	0.04067	0.009877	0.1629	0.033284	0	0	0	0	0	0	0	0	0	0	1
1217	rs701265	3	152554357	A	G	0.8115	0.2506	0.1641	0.178581	0	0	0	0	0	0	0	1	1	1	1
1218	rs13096373	3	153840389	T	C	0.4921	0.458	0.1035	0.0764052	0	0	0	0	0	0	0	0	1	1	1
1219	rs1816522	3	155200563	G	T	0	0	0.1073	0.0406378	0	0	0	0	0	0	0	0	0	0	1
1220	rs359569	3	155314034	A	G	0.3929	0.2914	0.7361	0.0748969	0	0	0	0	0	0	0	1	1	1	1
1221	rs7653384	3	155481609	G	A	0.504	0.3333	0.6149	0.0272687	0	0	0	0	0	0	0	0	0	0	1
1222	rs13093003	3	155991410	C	G	0.1706	0.01111	0.154	0.0346551	0	0	0	0	0	0	0	0	0	0	1
1223	rs414683	3	156570703	A	G	0.6915	0.02963	0.1957	0.200299	0	0	0	0	0	0	0	1	1	1	1
1224	rs73873779	3	156763279	C	T	0.4881	0.1654	0.01263	0.126434	0	0	0	0	0	0	0	0	1	1	1
1225	rs116855258	3	157099109	A	G	0	0.1247	0	0.0474962	0	0	0	0	0	0	0	0	0	0	1
1226	rs6441223	3	158449965	T	C	0.6329	0.1691	0.4924	0.0820965	0	0	0	0	0	0	0	0	0	1	1
1227	rs4290817	3	160967354	G	A	0.4752	0.2321	0.5404	0.037735	0	0	0	0	0	0	0	0	0	0	1
1228	rs60512741	3	166966436	C	T	0.2728	0.6457	0.2929	0.0609158	0	0	0	0	0	0	0	0	0	1	1
1229	rs13061106	3	167217960	C	T	0.1905	0.3716	0.09217	0.0397203	0	0	0	0	0	0	0	0	0	1	1
1230	rs75218075	3	167320010	T	C	0.08532	0.1951	0.006313	0.0407968	0	0	0	0	0	0	0	0	0	1	1
1231	rs678690	3	168546914	C	T	0.2232	0.8753	0.3902	0.167802	0	0	0	0	0	0	1	1	1	1	1
1232	rs10936599	3	169492101	C	T	0.02679	0.5938	0.2475	0.148775	0	0	0	0	0	0	0	0	1	1	1
1233	rs6793295	3	169518455	T	C	0.3919	0.7025	0.2689	0.0688277	0	0	0	0	0	0	0	1	0	0	0
1234	rs5400	3	170732300	G	A	0.506	0.01481	0.1301	0.137467	0	0	0	0	0	0	0	0	0	1	1
1235	rs12637875	3	170893070	G	A	0.7589	0.1296	0.404	0.146025	0	0	0	0	0	0	0	0	1	1	1
1236	rs3796295	3	171087469	G	A	0.0506	0.4284	0.7361	0.188255	0	0	0	0	0	1	1	1	1	1	1
1237	rs2276805	3	172428782	T	C	0.8383	0.2704	0.3005	0.145507	0	0	0	0	0	0	0	0	1	1	1
1238	rs6443583	3	178560581	A	C	0.05754	0.763	0.4242	0.195479	0	0	0	0	0	0	0	1	1	1	1
1239	rs7645550	3	178968634	C	T	0.4306	0.1173	0.3699	0.0478426	0	0	0	0	0	0	0	0	0	0	1
1240	rs1132429	3	179298999	C	T	0.4583	0.1049	0.3813	0.0595534	0	0	0	0	0	0	0	0	0	1	1
1241	rs6769457	3	180365956	G	A	0.7609	0.002469	0.2462	0.263552	0	0	0	0	1	1	1	1	1	1	1
1242	rs11925959	3	182631792	C	A	0.3859	0.5383	0.226	0.0352084	0	0	0	0	0	0	0	0	0	0	1
1243	rs4859146	3	182681740	C	T	0.2619	0.7333	0.2664	0.102254	0	0	0	0	0	0	0	1	1	1	0
1244	rs2270968	3	182755209	T	G	0.1796	0.316	0.726	0.115223	0	0	0	0	0	0	0	0	0	0	1
1245	rs61447052	3	183226186	C	T	0.09425	0.1765	0.001263	0.0414214	0	0	0	0	0	0	0	0	0	1	1
1246	rs16858033	3	183442219	A	G	0.1121	0.1432	0	0.0371807	0	0	0	0	0	0	0	0	0	1	1
1247	rs1053386	3	183696387	G	A	0.3323	0	0.001263	0.133829	0	0	0	0	0	0	0	0	0	1	1
1248	rs8478	3	183899832	C	T	0.2421	0.002469	0.1578	0.0585559	0	0	0	0	0	0	0	0	0	1	1
1249	rs9820367	3	184071063	G	C	0.7222	0.08519	0.5606	0.166632	0	0	0	0	0	0	1	1	1	1	1
1250	rs11719912	3	184298663	G	A	0.1111	0	0.1086	0.0311277	0	0	0	0	0	0	0	0	0	0	1
1251	rs9872799	3	184428903	T	G	0.5069	0.579	0.2449	0.0433293	0	0	0	0	0	0	0	0	0	1	1
1252	rs9830734	3	184550501	A	G	0.2758	0.3432	0.6768	0.0634069	0	0	0	0	0	0	0	0	0	1	1
1253	rs11555405	3	184700426	C	T	0.00496	0.5012	0.303	0.137048	0	0	0	0	0	0	0	0	0	1	1
1254	rs7651346	3	185300395	G	A	0.4296	0.04444	0.2475	0.0768108	0	0	0	0	0	0	0	0	0	0	1
1255	rs1042464	3	186395572	A	T	0.2768	0.1926	0.5177	0.0426929	0	0	0	0	0	0	0	0	0	1	1
1256	rs1109452	3	186952588	G	A	0.09226	0.6691	0.2955	0.132333	0	0	0	0	0	0	0	0	0	1	1
1257	rs72549262	3	186952914	G	C	0.002976	0.4383	0.09217	0.130289	0	0	0	0	0	0	0	0	1	0	0
1258	rs1533595	3	187088903	C	A	0.1399	0.7173	0.3434	0.125249	0	0	0	0	0	0	0	0	1	1	1
1259	rs11707167	3	187416719	T	C	0.02877	0.7494	0.6301	0.240497	0	0	0	0	1	1	1	1	1	1	1
1260	rs13096615	3	187897059	G	A	0.7966	0.1358	0.4331	0.160284	0	0	0	0	0	0	0	0	1	1	1
1261	rs7645635	3	188327555	T	C	0.7351	0	0.005051	0.35541	0	1	1	1	1	1	1	1	1	1	1
1262	rs6773831	3	189033292	C	G	0.02778	0.5383	0.3649	0.12825	0	0	0	0	0	0	0	0	0	1	1
1263	rs3214506	3	190106074	G	C	0.06349	0.02222	0.2361	0.0442478	0	0	0	0	0	0	0	0	0	1	1
1264	rs293833	3	191179193	A	G	0.2391	0.5914	0.2639	0.0549694	0	0	0	0	0	0	0	0	0	1	1
1265	rs11926955	3	193042776	T	C	0.06944	0.01728	0.197	0.0344401	0	0	0	0	0	0	0	0	0	0	1
1266	rs117475774	3	193385059	G	A	0	0.1272	0.001263	0.0465678	0	0	0	0	0	0	0	0	0	0	1
1267	rs2002762	3	194219732	G	A	0.2361	0.6222	0.1907	0.0816548	0	0	0	0	0	0	0	1	1	1	1
1268	rs12695036	3	194338423	C	T	0.3502	0.7519	0.303	0.0840801	0	0	0	0	0	0	0	1	1	1	0
1269	rs1705991	3	194373833	G	A	0.6825	0.1383	0.2841	0.116838	0	0	0	0	0	0	0	0	0	0	1
1270	rs58370605	3	194842877	A	G	0.3919	0.1469	0.7045	0.113802	0	0	0	0	1	1	1	1	1	1	1
1271	rs6437374	3	195076877	C	G	0.254	0.3173	0.625	0.0548192	0	0	0	0	0	0	0	0	0	0	1
1272	rs147830733	3	195345829	G	A	0.0377	0.04815	0.3965	0.0992455	0	0	0	0	0	0	0	1	1	0	0
1273	rs57511675	3	195399475	C	G	0.3968	0.006173	0.03662	0.127877	0	0	0	0	0	0	0	0	0	1	1
1274	rs62282469	3	195506652	A	G	0.05655	0.7432	0.4356	0.186874	0	0	0	0	0	0	0	1	1	1	1
1275	rs3817672	3	195800811	C	T	0.1577	0.1481	0.5606	0.0874005	0	0	0	0	0	0	0	1	1	1	1
1276	rs7642243	3	195941216	C	G	0.374	0.07901	0.4318	0.0661094	0	0	0	0	0	0	0	0	1	1	0
1277	rs939885	3	195955762	G	A	0.1716	0.7395	0.4937	0.116111	0	0	0	0	0	0	0	0	0	0	1
1278	rs6785339	3	196054439	T	G	0.5546	0.1284	0.4192	0.0740443	0	0	0	0	0	0	0	0	0	1	0
1279	rs11926701	3	196236401	G	A	0.375	0.008642	0.001263	0.142839	0	0	0	0	0	0	0	0	0	1	1
1280	rs9311	3	196281208	T	C	0.3651	0.05802	0.4482	0.0806946	0	0	0	0	0	0	0	1	1	0	0
1281	rs34830136	3	196460680	C	T	0.126	0.001235	0.2109	0.0510265	0	0	0	0	0	0	0	0	1	1	1
1282	rs1147238	3	196674518	A	G	0.4732	0	0.1465	0.139939	0	0	0	0	0	0	0	0	0	1	1
1283	rs1147240	3	196674916	A	C	0.3304	0.2111	0.6061	0.0585132	0	0	0	0	0	0	0	0	1	0	0
1284	rs28562770	3	197401952	T	C	0.6587	0.03457	0.1111	0.201054	0	0	0	0	0	0	0	1	1	1	1
1285	rs7373242	3	197712759	T	C	0.5397	0.01235	0.1174	0.158118	0	0	0	0	0	0	0	0	1	1	1
1286	rs61031375	4	677103	G	A	0	0.2617	0.002525	0.100577	0	0	0	0	0	0	0	0	1	1	1
1287	rs614945	4	1087617	C	A	0.4871	0	0.1149	0.151507	0	0	0	0	0	0	0	0	1	1	1
1288	rs1732115	4	1244416	A	G	0.5159	0.02469	0.1073	0.13867	0	0	0	0	0	0	0	0	0	1	1
1289	rs2276904	4	1349029	G	A	0.2877	0.421	0.02778	0.0881195	0	0	0	0	0	0	0	1	1	1	1
1290	rs79735962	4	1657281	G	A	0.09325	0.05062	0.3548	0.0629478	0	0	0	0	0	0	0	0	1	1	0
1291	rs11248073	4	1737502	C	T	0.125	0.6852	0.3485	0.11831	0	0	0	0	0	0	0	0	0	0	1
1292	rs2234570	4	1986542	C	T	0.002976	0.6012	0.1957	0.184144	0	0	0	0	0	0	0	1	1	1	1
1293	rs10488836	4	2160894	C	T	0.2609	0.3383	0.06818	0.0424029	0	0	0	0	0	0	0	0	0	1	1
1294	rs2051561	4	2275835	G	A	0.3611	0.116	0.5619	0.0790167	0	0	0	0	0	0	0	1	1	1	1
1295	rs1203814	4	2444931	A	G	0.3423	0.02593	0.2109	0.0646084	0	0	0	0	0	0	0	0	0	0	1
1296	rs3213501	4	2826400	T	C	0.002976	0.4531	0.2942	0.124138	0	0	0	0	0	0	0	0	0	0	1
1297	rs1140085	4	3015553	G	A	0.0009921	0	0.1679	0.0631912	0	0	0	0	0	0	0	0	0	1	1
1298	rs363125	4	3189547	C	A	0.503	0.003704	0.1111	0.153063	0	0	0	0	0	0	0	0	1	1	1
1299	rs2281470	4	3319553	C	T	0.05952	0.3284	0.06818	0.0570233	0	0	0	0	0	0	0	0	0	1	1
1300	rs6811423	4	3494600	A	G	0.01984	0.5247	0.2361	0.127985	0	0	0	0	0	0	0	0	0	1	1
1301	rs17697262	4	4199760	G	A	0.01488	0.01728	0.2109	0.0546595	0	0	0	0	0	0	0	0	0	1	1
1302	rs75060923	4	4322570	G	A	0.02183	0.3333	0.01894	0.0976819	0	0	0	0	0	0	0	1	1	1	1
1303	rs35263598	4	5021149	G	A	0.09127	0	0.1364	0.0340012	0	0	0	0	0	0	0	0	0	0	1
1304	rs3733182	4	5448429	A	G	0.1468	0.5432	0.1149	0.0938383	0	0	0	0	0	0	0	1	1	1	1
1305	rs12511039	4	5570221	G	A	0.1518	0.8741	0.3018	0.214296	0	0	0	0	1	1	1	1	1	1	1
1306	rs35870680	4	5721049	A	G	0.001984	0.001235	0.1616	0.0574286	0	0	0	0	0	0	0	0	0	1	1
1307	rs12331	4	5838513	C	G	0.06548	0.3889	0.5808	0.114311	0	0	0	0	0	0	0	0	0	0	1
1308	rs16837723	4	5841350	A	G	0.4692	0.4901	0.1237	0.0678472	0	0	0	0	0	0	0	0	1	1	0
1309	rs7695618	4	5961338	C	T	0.3631	0.001235	0.002525	0.144019	0	0	0	0	0	0	0	0	0	1	1
1310	rs6845455	4	5990339	G	A	0.2242	0.07778	0.4975	0.0801995	0	0	0	0	0	0	0	1	1	0	0
1311	rs734312	4	6303354	G	A	0.006944	0.821	0.5543	0.290548	0	0	0	1	1	1	1	1	1	1	1
1312	rs4689490	4	6619204	G	A	0.749	0.09753	0.1427	0.203034	0	0	0	0	0	0	0	1	1	1	1
1313	rs16840892	4	7716061	C	T	0	0.3222	0.01768	0.114218	0	0	0	0	0	0	0	0	0	0	1
1314	rs2285761	4	7770723	G	T	0.2788	0.6593	0.1818	0.0915463	0	0	0	0	0	0	0	1	1	1	0
1315	rs61742221	4	7857230	C	T	0.03671	0.06667	0.4356	0.108507	0	0	0	0	0	0	0	0	0	0	1
1316	rs1281149	4	8229774	C	T	0.09524	0.4951	0.7197	0.151496	0	0	0	0	0	0	0	1	1	1	1
1317	rs17844776	4	8582742	C	T	0.02282	0.01728	0.3169	0.0913991	0	0	0	0	0	0	0	1	1	0	0
1318	rs9991535	4	8616224	C	T	0.3522	0.001235	0.002525	0.138924	0	0	0	0	0	0	0	0	0	1	1
1319	rs375994668	4	8951506	C	G	0.7073	0.1667	0.1023	0.169139	0	0	0	0	0	0	0	1	1	1	1
1320	rs144817842	4	9387462	C	T	0	0.1247	0.002525	0.0442535	0	0	0	0	0	0	0	0	0	0	1
1321	rs3733591	4	9922130	C	T	0.03373	0.6889	0.2045	0.193655	0	0	0	0	0	0	0	1	1	1	1
1322	rs10021506	4	10447848	T	G	0.3403	0.1716	0.002525	0.0857928	0	0	0	0	0	0	0	0	0	1	1
1323	rs1971278	4	13606576	A	T	0.7123	0.02716	0.1843	0.21654	0	0	0	0	0	0	1	1	1	1	1
1324	rs7435318	4	15004655	G	A	0.1131	0.0358	0.3245	0.0568299	0	0	0	0	0	0	0	0	1	1	1
1325	rs28662094	4	15482904	G	A	0.3611	0.001235	0.001263	0.144893	0	0	0	0	0	0	0	0	1	1	1
1326	rs1058212	4	15733454	A	C	0.1101	0.4988	0.03157	0.125202	0	0	0	0	0	1	1	1	1	1	1
1327	rs6823623	4	16215451	C	T	0.4931	0.04074	0.001263	0.177898	0	0	0	0	0	0	0	1	1	1	1
1328	rs2597775	4	17503382	C	T	0.2153	0.01975	0.327	0.0656932	0	0	0	0	0	0	0	1	1	1	1
1329	rs2286771	4	17643848	G	A	0.8442	0.137	0.3662	0.191623	0	0	0	0	0	0	0	1	1	1	1
1330	rs2302212	4	17818885	T	C	0.07937	0.2222	0.5896	0.113713	0	0	0	0	0	0	0	0	1	1	1
1331	rs61744997	4	22425877	A	G	0.04464	0.2407	0.0303	0.0463595	0	0	0	0	0	0	0	0	0	1	1
1332	rs2536512	4	24801315	G	A	0.121	0.3444	0.6301	0.0990911	0	0	0	0	0	0	0	0	0	0	1
1333	rs2232028	4	25005193	G	A	0.0744	0.02469	0.5265	0.154541	0	0	0	0	1	1	1	1	1	1	1
1334	rs34811474	4	25408838	G	A	0.009921	0	0.2172	0.0751639	0	0	0	0	0	0	0	0	1	1	1
1335	rs6448389	4	25678199	A	G	0.009921	0.002469	0.1503	0.045401	0	0	0	0	0	0	0	0	0	0	1
1336	rs4634233	4	37445315	C	A	0.127	0.06543	0.2765	0.0295284	0	0	0	0	0	0	0	0	0	0	1
1337	rs6811863	4	37962186	G	C	0.2937	0.03457	0.4179	0.0824875	0	0	0	0	0	0	0	1	1	1	1
1338	rs5743618	4	38798648	C	A	0.0119	0.007407	0.7197	0.324437	0	1	1	1	1	1	1	1	1	1	1
1339	rs3188469	4	38930921	A	G	0.02976	0.001235	0.1566	0.0414107	0	0	0	0	0	0	0	0	0	1	1
1340	rs2066786	4	39302029	T	C	0.0377	0.6481	0.548	0.178079	0	0	0	0	0	0	0	1	1	1	1
1341	rs10019532	4	39515736	A	G	0.5079	0.4	0.09722	0.0760355	0	0	0	0	0	0	0	0	0	1	1
1342	rs2271395	4	40138676	A	G	0.005952	0.4198	0.04545	0.134257	0	0	0	0	0	0	0	1	1	1	1
1343	rs10022491	4	40337908	T	C	0.05357	0.6062	0.4798	0.140113	0	0	0	0	0	0	0	0	0	1	1
1344	rs4861066	4	40810663	A	G	0.1647	0.02222	0.2828	0.0507711	0	0	0	0	0	0	0	0	1	1	1
1345	rs4861358	4	41015899	C	T	0.6944	0.1049	0.2412	0.144227	0	0	0	0	0	0	0	0	0	1	1
1346	rs5030732	4	41259633	C	A	0.006944	0.5333	0.1717	0.150988	0	0	0	0	0	0	0	0	1	1	1
1347	rs73135482	4	41633322	C	A	0.756	0.1	0.04798	0.254233	0	0	0	0	1	1	1	1	1	1	1
1348	rs1047626	4	42003671	A	G	0.91865	0.04691	0.2298	0.335579	0	0	1	1	1	1	1	1	1	1	1
1349	rs3103220	4	42400109	C	T	0.3333	0	0	0.136645	0	0	0	0	0	0	0	0	0	1	1
1350	rs57655409	4	42895423	C	T	0.04167	0.3309	0.04419	0.0733086	0	0	0	0	0	0	0	0	1	1	1
1351	rs6289	4	47408709	A	G	0.3006	0.02099	0.3056	0.0697883	0	0	0	0	0	0	0	0	1	1	1
1352	rs1316874	4	47589203	G	A	0.02778	0.4938	0.09975	0.128588	0	0	0	0	0	0	0	0	0	1	1
1353	rs10517195	4	47682174	A	G	0.25	0.1333	0.5808	0.0829021	0	0	0	0	0	0	0	1	1	0	0
1354	rs7693648	4	47973110	G	A	0.2688	0.3395	0.6237	0.0487707	0	0	0	0	0	0	0	0	0	0	1
1355	rs2271173	4	48172266	G	A	0.6587	0.0963	0.6326	0.151561	0	0	0	0	1	1	1	1	1	1	1
1356	rs1051447	4	49063872	C	A	0.1825	0.3741	0.7525	0.119748	0	0	0	0	0	0	0	0	1	1	1
1357	rs2271046	4	52752812	A	T	0.1329	0.3679	0.7525	0.14314	0	0	0	0	0	0	0	1	1	1	1
1358	rs3860707	4	52938243	T	C	0.0625	0.3877	0.6465	0.139525	0	0	0	0	0	0	0	1	1	1	1
1359	rs1132998	4	54966919	T	C	0.7321	0.1654	0.3826	0.117363	0	0	0	0	0	0	0	0	0	0	1
1360	rs6855837	4	56319244	G	T	0.3056	0	0.001263	0.121672	0	0	0	0	0	0	0	0	0	0	1
1361	rs3828555	4	56502307	G	T	0.07341	0.3309	0.02273	0.0739782	0	0	0	0	0	0	0	1	1	1	1
1362	rs11723379	4	57180616	G	C	0.3978	0.0642	0.404	0.0725933	0	0	0	0	0	0	0	0	1	1	1
1363	rs17086879	4	57356588	A	G	0.008929	0.2012	0.01768	0.0547476	0	0	0	0	0	0	0	0	0	0	1
1364	rs781544	4	57687719	C	T	0.5913	0.1025	0.06818	0.14807	0	0	0	0	0	0	0	0	1	1	1
1365	rs3796528	4	57798174	C	G	0.128	0.2136	0.0303	0.0290752	0	0	0	0	0	0	0	0	0	0	1
1366	rs11573021	4	57976487	G	A	0.001984	0.004938	0.2058	0.071374	0	0	0	0	0	0	0	0	0	1	1
1367	rs10434219	4	62598689	C	T	0.09722	0.05679	0.3801	0.0680411	0	0	0	0	0	0	0	0	1	1	1
1368	rs1397548	4	62845490	A	G	0.3393	0.4025	0.7247	0.0585505	0	0	0	0	0	0	0	0	0	1	1
1369	rs55860557	4	66535284	G	A	0.12	0.01235	0.2197	0.0416137	0	0	0	0	0	0	0	0	0	1	1
1370	rs11556614	4	68442968	A	G	0.4484	0.1802	0.5846	0.0619978	0	0	0	0	0	0	0	0	1	1	1
1371	rs11930532	4	68812283	C	T	0.7738	0.1914	0.2058	0.158487	0	0	0	0	0	0	0	0	1	1	1
1372	rs12331141	4	69095197	T	C	0.5764	0.009877	0.2601	0.158275	0	0	0	0	0	0	0	0	1	1	1
1373	rs3813832	4	69203080	T	C	0	0.2395	0.02273	0.0768427	0	0	0	0	0	0	0	0	0	1	1
1374	rs2603188	4	69337325	C	G	0.122	0.001235	0.1566	0.0385964	0	0	0	0	0	0	0	0	0	1	1
1375	rs4148269	4	69512847	T	G	0.09722	0.1716	0.6402	0.136507	0	0	0	0	0	0	0	1	1	1	1
1376	rs12233719	4	69962449	G	T	0	0.1321	0.005051	0.045003	0	0	0	0	0	0	0	0	0	0	1
1377	rs148987832	4	70146804	G	C	0.0754	0.001235	0.202	0.0491287	0	0	0	0	0	0	0	0	1	1	1
1378	rs13119049	4	70346565	A	T	0.1349	0	0.2197	0.0559484	0	0	0	0	0	0	0	0	1	1	1
1379	rs6811810	4	70501451	G	A	0.37	0.01481	0.2348	0.0823139	0	0	0	0	0	0	0	0	0	1	1
1380	rs76472753	4	71275232	C	T	0	0.1642	0	0.0633667	0	0	0	0	0	0	0	0	0	1	1
1381	rs7680880	4	71472426	A	G	0.7024	0.1481	0.08081	0.18313	0	0	0	0	0	0	0	1	1	1	1
1382	rs3775728	4	71704965	C	T	0.1845	0.1654	0.003788	0.0455225	0	0	0	0	0	0	0	0	0	1	1
1383	rs1453458	4	72425863	C	T	0.4048	0.2531	0.03914	0.0734875	0	0	0	0	0	0	0	0	0	0	1
1384	rs7041	4	72618334	A	C	0.07341	0.2926	0.5884	0.1107	0	0	0	0	0	0	0	0	0	0	1
1385	rs425535	4	74863997	T	C	0.4921	0.0321	0.1288	0.117576	0	0	0	0	0	0	0	0	0	0	1
1386	rs2289443	4	75023709	C	T	0.8056	0.1802	0.04293	0.262486	0	0	0	1	1	1	1	1	1	1	1
1387	rs201406892	4	75485872	C	T	0	0.2963	0.06313	0.0854826	0	0	0	0	0	0	0	0	0	0	1
1388	rs28549760	4	75719517	A	C	0.5437	0.04938	0.1225	0.130081	0	0	0	0	0	0	0	0	0	1	1
1389	rs3822109	4	75937971	C	T	0.2877	0.1593	0.4798	0.041272	0	0	0	0	0	0	0	0	0	1	1
1390	rs34155925	4	76788564	C	T	0.4663	0.008642	0	0.190018	0	0	0	0	0	0	0	1	1	1	1
1391	rs1128864	4	77033590	C	T	0.2708	0.3951	0.7614	0.090476	0	0	0	0	0	0	0	0	0	1	1
1392	rs1036788	4	77201487	C	T	0.3046	0.5556	0.1869	0.0523929	0	0	0	0	0	0	0	0	1	1	1
1393	rs344141	4	77660731	C	G	0.4127	0.2654	0.6023	0.0395508	0	0	0	0	0	0	0	0	0	1	1
1394	rs345528	4	79229302	A	G	0.4415	0.03457	0.001263	0.156105	0	0	0	0	0	0	0	0	1	1	1
1395	rs78575519	4	79343111	G	A	0.04464	0	0.2374	0.0682314	0	0	0	0	0	0	0	0	1	1	1
1396	rs931605	4	79443837	A	T	0.06448	0.001235	0.1919	0.0470171	0	0	0	0	0	0	0	0	0	1	1
1397	rs12649750	4	79832509	A	C	0.1012	0.2481	0.04419	0.0322626	0	0	0	0	0	0	0	0	0	0	1
1398	rs6837906	4	80329343	T	C	0.1181	0.4457	0.1566	0.0564504	0	0	0	0	0	0	0	0	0	0	1
1399	rs12647691	4	80905990	C	G	0.2937	0.0358	0.3056	0.0577588	0	0	0	0	0	0	0	0	1	1	1
1400	rs12780	4	81124596	G	C	0.1687	0.6185	0.2955	0.078729	0	0	0	0	0	0	0	0	0	1	1
1401	rs17004886	4	81283916	C	T	0.2956	0	0.005051	0.112613	0	0	0	0	0	0	0	0	0	0	1
1402	rs897945	4	83838262	G	T	0.05456	0.2086	0.5694	0.121493	0	0	0	0	0	0	0	0	0	1	1
1403	rs11031	4	84222208	A	G	0.3284	0	0.002525	0.130271	0	0	0	0	0	0	0	0	0	1	1
1404	rs17006837	4	84374692	A	G	0.499	0	0.002525	0.214455	0	0	0	0	0	0	1	1	1	1	1
1405	rs13106574	4	87769929	T	C	0.12	0	0.1629	0.0419176	0	0	0	0	0	0	0	0	0	1	1
1406	rs6531985	4	88293887	G	A	0.5893	0.006173	0.3207	0.168007	0	0	0	0	0	0	0	1	1	1	1
1407	rs1049544	4	88415636	G	C	0.09226	0.5877	0.6338	0.137979	0	0	0	0	0	0	0	0	0	1	1
1408	rs3750025	4	88534065	G	A	0.01984	0.3741	0.0202	0.115624	0	0	0	0	0	0	0	1	0	0	0
1409	rs111536498	4	88537438	T	C	0.506	0.02222	0.06566	0.150262	0	0	0	0	0	0	0	0	1	1	1
1410	rs1805044	4	88928968	G	C	0.0625	0	0.3333	0.0999512	0	0	0	0	0	0	0	1	0	0	0
1411	rs117078377	4	88929453	G	A	0	0.3889	0.01641	0.145317	0	0	0	0	0	0	0	0	1	1	1
1412	rs2231137	4	89061114	C	T	0.06845	0.3111	0.06313	0.0500921	0	0	0	0	0	0	0	0	0	1	1
1413	rs17014118	4	89319296	T	C	0.1577	0.3	0.8245	0.178835	0	0	0	0	0	0	1	1	1	1	1
1414	rs12646270	4	90857479	G	A	0	0.2802	0.05429	0.0815996	0	0	0	0	0	0	0	0	0	0	1
1415	rs8026	4	95212185	A	G	0.1776	0.7099	0.3914	0.102462	0	0	0	0	0	0	0	0	0	1	1
1416	rs10017461	4	95531417	A	G	0.5238	0.04691	0.04798	0.150968	0	0	0	0	0	0	0	0	1	1	1
1417	rs2289043	4	96106322	A	G	0.0754	0.5741	0.7134	0.172767	0	0	0	0	0	0	0	1	1	1	1
1418	rs4699423	4	96256616	A	G	0.121	0.8259	0.471	0.18408	0	0	0	0	0	0	0	1	1	1	1
1419	rs1128512	4	99393736	T	A	0.4087	0	0.0101	0.159956	0	0	0	0	0	0	0	0	1	1	1
1420	rs62323192	4	99808254	G	A	0.009921	0.001235	0.274	0.0966265	0	0	0	0	0	0	0	1	1	1	1
1421	rs1126670	4	100052733	C	A	0.1319	0	0.2992	0.0782344	0	0	0	0	0	0	0	1	1	1	1
1422	rs1229984	4	100239319	T	C	0	0.7099	0.01894	0.322411	0	1	1	1	1	1	1	1	1	1	1
1423	rs13119384	4	100443782	T	C	0.04167	0.6123	0.6465	0.187437	0	0	0	0	0	0	0	1	1	1	1
1424	rs17029269	4	100575398	C	T	0.2401	0.2407	0.01641	0.0534619	0	0	0	0	0	0	0	0	0	1	1
1425	rs3749604	4	101109161	G	C	0.1677	0.004938	0.2285	0.0531077	0	0	0	0	0	0	0	0	1	1	1
1426	rs6857760	4	103645082	C	T	0.4008	0.001235	0.02399	0.143251	0	0	0	0	0	0	0	0	0	1	1
1427	rs61744934	4	104081920	C	T	0.2817	0	0	0.113285	0	0	0	0	0	0	0	0	0	0	1
1428	rs12498609	4	106155185	C	G	0.03075	0.2235	0.02778	0.0465252	0	0	0	0	0	0	0	0	0	0	1
1429	rs13787	4	106317429	C	G	0.07044	0.6728	0.4735	0.148978	0	0	0	0	0	0	0	0	1	1	1
1430	rs10032241	4	106474078	G	A	0.4583	0	0.06187	0.153972	0	0	0	0	0	0	0	0	1	1	1
1431	rs13147012	4	106580340	A	G	0.87	0.1148	0.2273	0.248342	0	0	0	0	1	1	1	1	1	1	1
1432	rs1134648	4	107249244	C	G	0	0.2704	0.005051	0.101587	0	0	0	0	0	0	0	0	1	1	1
1433	rs17037102	4	107845794	C	T	0.001984	0.3716	0.125	0.0995009	0	0	0	0	0	0	0	0	0	0	1
1434	rs1377210	4	109674116	A	G	0.3056	0.5346	0.08586	0.0849995	0	0	0	0	0	0	0	1	1	1	1
1435	rs17596705	4	109841743	C	T	0.1746	0.003704	0.2008	0.0497408	0	0	0	0	0	0	0	0	0	1	1
1436	rs9994891	4	110791453	T	C	0.4514	0.001235	0.003788	0.185464	0	0	0	0	0	0	0	1	1	1	1
1437	rs2302135	4	110901147	A	G	0.1032	0.2185	0	0.0550047	0	0	0	0	0	0	0	0	1	1	1
1438	rs701759	4	113199075	A	G	0.08929	0.2358	0.5038	0.0760214	0	0	0	0	0	0	0	0	0	0	1
1439	rs901474	4	113436044	T	G	0.0009921	0	0.1503	0.0560875	0	0	0	0	0	0	0	0	0	1	1
1440	rs79383654	4	113565835	G	A	0.006944	0.1877	0.02525	0.0480466	0	0	0	0	0	0	0	0	0	0	1
1441	rs2293324	4	114294308	T	C	0.7659	0.1457	0.154	0.187624	0	0	0	0	0	0	0	1	1	1	1
1442	rs141958226	4	119435079	C	T	0.03671	0.1296	0	0.0332325	0	0	0	0	0	0	0	0	0	0	1
1443	rs76459466	4	119652606	G	T	0.01786	0.1753	0.01263	0.0428121	0	0	0	0	0	0	0	0	0	0	1
1444	rs61732241	4	119952955	C	T	0.0009921	0	0.1111	0.0405872	0	0	0	0	0	0	0	0	0	0	1
1445	rs140263405	4	120325820	T	A	0.0009921	0.2272	0	0.0878083	0	0	0	0	0	0	0	0	1	1	1
1446	rs2276959	4	121966807	C	T	0.8304	0.1259	0.1742	0.230408	0	0	0	0	0	1	1	1	1	1	1
1447	rs2302310	4	122250734	A	G	0.1567	0.542	0.1616	0.0772026	0	0	0	0	0	0	0	0	1	1	1
1448	rs1051881	4	122737965	G	C	0.4395	0.02099	0.01136	0.151858	0	0	0	0	0	0	0	0	1	1	1
1449	rs1396082	4	122872719	G	A	0.07143	0.5284	0.5467	0.119241	0	0	0	0	0	0	0	0	0	0	1
1450	rs28572399	4	123302244	C	T	0.3879	0	0	0.162454	0	0	0	0	0	0	0	0	1	1	1
1451	rs4833837	4	123536963	G	A	0.04067	0.116	0.3548	0.0635577	0	0	0	0	0	0	0	0	0	0	1
1452	rs2292493	4	123664445	C	T	0.1389	0.6494	0.07828	0.159352	0	0	0	0	1	1	1	1	1	1	1
1453	rs12648093	4	123838758	A	G	0.8323	0.05802	0.2689	0.248491	0	0	0	0	1	1	1	1	1	1	1
1454	rs7657251	4	126241253	G	C	0.06845	0	0.1389	0.0338238	0	0	0	0	0	0	0	0	0	0	1
1455	rs62312781	4	126411594	G	A	0.2381	0	0.1806	0.0637821	0	0	0	0	0	0	0	0	0	1	1
1456	rs35858752	4	128628100	A	C	0	0.2901	0.02399	0.0968062	0	0	0	0	0	0	0	0	1	1	1
1457	rs56250604	4	128814492	G	A	0	0.2778	0.02399	0.091709	0	0	0	0	0	0	0	0	1	1	1
1458	rs60505265	4	128949929	C	A	0.0496	0.2827	0.02399	0.0624516	0	0	0	0	0	0	0	0	1	1	1
1459	rs2271171	4	134076153	T	C	0.04167	0.1901	0.01894	0.0362471	0	0	0	0	0	0	0	0	0	0	1
1460	rs2044116	4	135121368	G	T	0.2619	0.01481	0.6742	0.196803	0	0	0	0	0	0	0	1	1	1	1
1461	rs10009368	4	135121601	C	T	0.2629	0.01481	0.6742	0.196714	0	0	1	1	1	1	1	0	0	0	0
1462	rs10018837	4	138449683	A	G	0.07639	0.4914	0.5859	0.119195	0	0	0	0	0	0	0	0	0	0	1
1463	rs4479754	4	139100372	C	T	0.3333	0	0.002525	0.132517	0	0	0	0	0	0	0	0	0	1	1
1464	rs6838248	4	139140494	G	C	0.2887	0.06543	0.5038	0.0865912	0	0	0	0	0	0	0	1	1	0	0
1465	rs28536098	4	140201259	G	A	0.2946	0.001235	0	0.11678	0	0	0	0	0	0	0	0	0	0	1
1466	rs3733382	4	140811135	T	C	0.0873	0.6617	0.7942	0.211237	0	0	0	0	0	1	1	1	1	1	1
1467	rs3756122	4	143235865	C	G	0	0.4741	0.1364	0.141823	0	0	0	0	0	0	0	0	0	1	1
1468	rs11100790	4	144442611	T	C	0.2341	0.6074	0.2121	0.0712511	0	0	0	0	0	0	0	0	1	1	1
1469	rs11100802	4	144621199	A	G	0.2758	0.0358	0.3497	0.0639352	0	0	0	0	0	0	0	0	1	1	1
1470	rs7683365	4	144920596	G	A	0.1815	0.0358	0.3409	0.0572525	0	0	0	0	0	0	0	0	1	1	1
1471	rs4867	4	145041686	A	G	0.4008	0.02222	0.006313	0.13785	0	0	0	0	0	0	0	0	0	1	1
1472	rs10008599	4	146653620	G	A	0.1409	0.001235	0.1174	0.0351216	0	0	0	0	0	0	0	0	0	0	1
1473	rs61741876	4	147860980	G	A	0.3145	0	0.001263	0.125695	0	0	0	0	0	0	0	0	0	0	1
1474	rs78226695	4	148605099	C	A	0	0.1259	0	0.0479721	0	0	0	0	0	0	0	0	0	0	1
1475	rs2070951	4	149358014	G	C	0.1369	0.7457	0.5025	0.137064	0	0	0	0	0	0	0	0	0	1	1
1476	rs13152820	4	151177341	C	G	0.1429	0.2543	0.03788	0.0345343	0	0	0	0	0	0	0	0	0	1	1
1477	rs3736502	4	152065197	C	T	0.1538	0.1938	0.02273	0.0305925	0	0	0	0	0	0	0	0	0	0	1
1478	rs3811833	4	153896358	C	T	0.12	0.5457	0.7538	0.153703	0	0	0	0	0	0	0	1	1	1	1
1479	rs893805	4	154216710	G	A	0.6587	0.1852	0.4747	0.0815008	0	0	0	0	0	0	0	0	0	0	1
1480	rs71620317	4	154387597	G	C	0.1369	0.6815	0.601	0.125825	0	0	0	0	0	0	0	0	0	0	1
1481	rs10001845	4	154478222	C	T	0.5248	0.537	0.1995	0.0530876	0	0	0	0	0	0	0	0	0	1	0
1482	rs1063151	4	154525458	C	T	0	0.3469	0.1149	0.0954232	0	0	0	0	0	0	0	0	0	0	1
1483	rs10517577	4	154644537	T	C	0	0.002469	0.2513	0.0961554	0	0	0	0	0	0	0	0	1	1	1
1484	rs7655799	4	155156207	G	A	0.7639	0.2383	0.0846	0.192872	0	0	0	0	0	0	1	1	1	1	1
1485	rs7656522	4	155411065	T	C	0.4008	0.008642	0.2412	0.0977789	0	0	0	0	0	0	0	0	1	1	0
1486	rs6536016	4	155411104	A	C	0.3115	0	0	0.12666	0	0	0	0	0	0	0	0	0	0	1
1487	rs17031981	4	155665820	G	A	0.3492	0.01235	0	0.130123	0	0	0	0	0	0	0	0	0	1	1
1488	rs156502	4	155720274	T	C	0.05853	0.2432	0.5859	0.12201	0	0	0	0	0	0	0	0	1	0	0
1489	rs17032893	4	156281371	T	C	0.1171	0.4309	0.03157	0.0958717	0	0	0	0	0	0	0	1	1	1	1
1490	rs16998966	4	156631842	T	C	0.3175	0	0	0.129391	0	0	0	0	0	0	0	0	0	1	1
1491	rs6848883	4	156787340	G	A	0.4415	0.04198	0.04419	0.117933	0	0	0	0	0	0	0	0	0	0	1
1492	rs11559290	4	159601676	C	T	0.88	0.0284	0.1351	0.348752	0	0	1	1	1	1	1	1	1	1	1
1493	rs17037858	4	159894277	T	C	0.08631	0.2309	0.0303	0.0351932	0	0	0	0	0	0	0	0	0	0	1
1494	rs1135004	4	160277276	C	T	0.2351	0.1037	0.5694	0.0925003	0	0	0	0	0	0	0	1	1	1	1
1495	rs17657468	4	164533702	T	C	0.131	0.3395	0.06187	0.0471587	0	0	0	0	0	0	0	0	0	1	1
1496	rs2288674	4	165118796	G	A	0.1161	0.1951	0.4811	0.0622857	0	0	0	0	0	0	0	0	0	0	1
1497	rs3733418	4	165878335	A	G	0.05357	0.6272	0.1515	0.158961	0	0	0	0	0	0	0	1	1	1	1
1498	rs55806488	4	166199345	C	T	0.06448	0.01481	0.2917	0.0675364	0	0	0	0	0	0	0	0	1	1	1
1499	rs2291822	4	167020644	A	G	0.2004	0.4284	0.03283	0.0848411	0	0	0	0	0	0	0	1	1	1	1
1500	rs1057377	4	167656073	C	T	0.003968	0	0.2525	0.0949869	0	0	0	0	0	0	0	1	1	1	1
1501	rs4405979	4	169086441	A	G	0.2599	0.7679	0.4356	0.0929885	0	0	0	0	0	0	0	0	0	1	1
1502	rs12507582	4	169369920	C	T	0.01091	0.6321	0.3321	0.179399	0	0	0	0	0	0	0	1	1	1	1
1503	rs58395080	4	169630204	T	G	0.05456	0.2914	0.002525	0.0816221	0	0	0	0	0	0	0	1	1	1	1
1504	rs62333013	4	169799448	A	G	0.08135	0.5444	0.6679	0.148018	0	0	0	0	0	0	0	1	1	1	1
1505	rs2877380	4	169928842	G	T	0.6032	0.0321	0.1843	0.155912	0	0	0	0	0	0	0	0	1	1	1
1506	rs10518039	4	170077789	A	G	0.4127	0.09259	0.3169	0.0503164	0	0	0	0	0	0	0	0	0	0	1
1507	rs34755939	4	170584703	C	G	0.007937	0.03333	0.2399	0.0632702	0	0	0	0	0	0	0	0	0	0	1
1508	rs3796654	4	172735897	C	G	0.7331	0.1901	0.07323	0.192875	0	0	0	0	0	0	1	1	1	1	1
1509	rs9312524	4	173232805	G	A	0.1558	0.006173	0.1932	0.043364	0	0	0	0	0	0	0	0	0	1	1
1510	rs59621536	4	174450288	G	C	0.2351	0.2185	0.007576	0.0574811	0	0	0	0	0	0	0	0	0	1	1
1511	rs4695918	4	175225452	G	A	0.5635	0.1543	0.5341	0.0774134	0	0	0	0	0	0	0	0	1	1	1
1512	rs7696263	4	175688138	A	G	0.3403	0.002469	0.2601	0.0911635	0	0	0	0	0	0	0	0	1	1	1
1513	rs78280171	4	175898555	C	T	0	0.2012	0	0.0786305	0	0	0	0	0	0	0	0	1	0	0
1514	rs10009483	4	175899021	T	C	0.3274	0	0	0.133926	0	0	0	0	0	0	0	0	0	1	1
1515	rs12502935	4	177113779	T	C	0.2698	0.6198	0.3144	0.0502826	0	0	0	0	0	0	0	0	0	0	1
1516	rs34007209	4	178231219	C	T	0.379	0	0.01515	0.141647	0	0	0	0	0	0	0	0	0	1	1
1517	rs2048074	4	178274565	A	G	0.3224	0.6333	0.2184	0.0657833	0	0	0	0	0	0	0	0	1	0	0
1518	rs2228119	4	178359960	G	C	0.3056	0	0	0.123987	0	0	0	0	0	0	0	0	0	0	1
1519	rs2871328	4	183601847	T	C	0.5913	0.2296	0.6351	0.0689303	0	0	0	0	0	0	0	0	1	1	1
1520	rs11734376	4	184192278	G	T	0.003968	0	0.1313	0.0455434	0	0	0	0	0	0	0	0	0	0	1
1521	rs11539203	4	184366145	C	T	0.05556	0.3309	0.03157	0.0739217	0	0	0	0	0	0	0	0	1	1	1
1522	rs61734416	4	184577036	T	G	0.2986	0	0.001263	0.118528	0	0	0	0	0	0	0	0	0	0	1
1523	rs4861597	4	184931818	G	A	0.4226	0.6123	0.2929	0.0353586	0	0	0	0	0	0	0	0	0	1	0
1524	rs28495394	4	185012387	C	T	0.37	0.004938	0.03283	0.119308	0	0	0	0	0	0	0	0	0	0	1
1525	rs876840	4	185655190	C	G	0.05357	0.7247	0.1818	0.203065	0	0	0	0	0	1	1	1	1	1	1
1526	rs6841061	4	185999543	G	A	0.3036	0.6407	0.3636	0.0441376	0	0	0	0	0	0	0	0	0	0	1
1527	rs4635850	4	186423637	G	A	0.7183	0.1951	0.1654	0.140987	0	0	0	0	0	0	0	0	0	1	1
1528	rs61753946	4	186541301	A	G	0	0	0.1073	0.0406378	0	0	0	0	0	0	0	0	0	0	1
1529	rs3736456	4	187122355	T	C	0.06944	0.3494	0.06566	0.0616397	0	0	0	0	0	0	0	0	0	1	0
1530	rs10029149	4	187126449	C	T	0.2976	0	0.001263	0.11808	0	0	0	0	0	0	0	0	0	0	1
1531	rs74511500	4	187524464	G	A	0	0.1198	0	0.0455568	0	0	0	0	0	0	0	0	0	0	1
1532	rs3733413	4	187629538	C	T	0.1448	0.1346	0.5694	0.0983345	0	0	0	0	0	0	0	1	1	1	1
1533	rs2279550	4	189012728	G	C	0.1746	0.08272	0.5379	0.0987168	0	0	0	0	0	0	0	1	0	0	0
1534	rs2279551	4	189012809	C	T	0.0119	0.4926	0.06566	0.153013	0	0	0	0	0	0	0	0	1	1	1
1535	rs13143685	4	190395259	C	G	0.01488	0.001235	0.2045	0.064876	0	0	0	0	0	0	0	0	1	1	1
1536	rs1041949	5	233734	C	G	0.6706	0.04815	0.1023	0.201257	0	0	0	0	0	0	0	1	1	1	1
1537	rs35008248	5	376809	T	C	0.4375	0	0.001263	0.184488	0	0	0	0	0	0	0	1	1	1	1
1538	rs34453673	5	434722	G	C	0.0009921	0	0.4053	0.16893	0	0	0	0	0	1	1	0	0	0	0
1539	rs56098739	5	483564	A	G	0	0	0.2765	0.110983	0	0	0	0	0	0	0	1	1	1	1
1540	rs12522955	5	639231	C	A	0	0.007407	0.1894	0.065757	0	0	0	0	0	0	0	0	0	1	1
1541	rs1809008	5	825280	C	T	0.6488	0.4235	0.1402	0.0963619	0	0	0	0	0	0	0	0	0	0	1
1542	rs3889678	5	1038526	A	G	0.375	0	0.002525	0.152009	0	0	0	0	0	0	0	0	1	1	1
1543	rs4073918	5	1244425	C	T	0.09821	0.7123	0.2298	0.158675	0	0	0	0	0	0	0	1	1	1	1
1544	rs6348	5	1420801	G	A	0.3522	0	0.001263	0.143064	0	0	0	0	0	0	0	0	0	1	1
1545	rs4147773	5	1814783	T	C	0.6498	0.5568	0.1136	0.123203	0	0	0	0	0	0	0	1	1	1	1
1546	rs270208	5	5140632	T	C	0.3135	0.1864	0.4836	0.0341528	0	0	0	0	0	0	0	0	0	0	1
1547	rs77812048	5	5242228	C	T	0.07341	0.1988	0.003788	0.0451365	0	0	0	0	0	0	0	0	0	1	1
1548	rs4702269	5	5447607	A	G	0.01389	0.3481	0.03409	0.100841	0	0	0	0	0	0	0	0	1	1	1
1549	rs17831958	5	6377293	C	T	0.007937	0	0.1073	0.0338241	0	0	0	0	0	0	0	0	0	0	1
1550	rs13181449	5	6604787	C	T	0.03075	0.4778	0.197	0.103559	0	0	0	0	0	0	0	0	0	0	1
1551	rs13166360	5	7520881	G	T	0.04861	0	0.2121	0.0582715	0	0	0	0	0	0	0	0	1	1	1
1552	rs62342477	5	7743787	C	T	0.2778	0.05679	0.5556	0.109449	0	0	0	0	0	1	1	1	1	1	1
1553	rs16879259	5	7866821	T	C	0.0744	0.2136	0.02525	0.0342192	0	0	0	0	0	0	0	0	0	0	1
1554	rs1806151	5	9154659	G	C	0.02579	0.2284	0.5568	0.135652	0	0	0	0	0	0	0	0	1	1	1
1555	rs41469	5	9629813	C	T	0.07639	0.463	0.008838	0.138573	0	0	0	0	1	1	1	1	1	1	1
1556	rs2438652	5	10239261	G	A	0.129	0.7963	0.154	0.213432	0	0	0	0	0	0	1	1	1	1	1
1557	rs10067744	5	10282396	A	G	0.4821	0.06543	0.7146	0.169806	0	0	0	1	1	1	0	0	0	0	0
1558	rs13174184	5	10649412	G	C	0.0873	0.1951	0.0101	0.0374747	0	0	0	0	0	0	0	0	0	1	1
1559	rs2285975	5	11117583	C	T	0.2351	0.4667	0.04293	0.0892503	0	0	0	0	0	0	0	1	1	1	1
1560	rs2277046	5	13717471	T	C	0.001984	0.3716	0.06944	0.109882	0	0	0	0	0	0	0	0	1	1	1
1561	rs1530498	5	13902220	T	C	0.1468	0.763	0.4116	0.138658	0	0	0	0	0	0	0	0	0	1	1
1562	rs3213936	5	13913885	A	G	0.4177	0.1519	0.6124	0.0794398	0	0	0	0	0	0	0	1	1	0	0
1563	rs30774	5	14397238	T	C	0.7103	0.09506	0.3396	0.145953	0	0	0	0	0	0	0	0	1	1	1
1564	rs17251667	5	14769103	G	A	0.04067	0.01975	0.1755	0.0315575	0	0	0	0	0	0	0	0	0	0	1
1565	rs17285716	5	19591174	A	G	0.006944	0.003704	0.1831	0.0587531	0	0	0	0	0	0	0	0	0	1	1
1566	rs248205	5	21121275	G	C	0.2679	0.5321	0.2449	0.0367524	0	0	0	0	0	0	0	0	0	0	1
1567	rs6451993	5	21752056	A	G	0.3522	0.4494	0.7361	0.0548605	0	0	0	0	0	0	0	0	0	0	1
1568	rs4371716	5	22078584	C	T	0.6865	0.1444	0.2538	0.120576	0	0	0	0	0	0	0	0	0	0	1
1569	rs2288467	5	26988424	T	C	0.4891	0.1531	0.4874	0.0577455	0	0	0	0	0	0	0	0	0	1	1
1570	rs2287582	5	31302288	C	T	0.04762	0.5333	0.5669	0.143145	0	0	0	0	0	0	0	0	0	1	1
1571	rs10719	5	31401447	A	G	0.3313	0.3037	0.7513	0.08695	0	0	0	0	0	0	0	1	1	0	0
1572	rs2241337	5	31409252	A	G	0.2579	0.4765	0.2146	0.0297816	0	0	0	0	0	0	0	0	0	0	1
1573	rs2287584	5	31423007	T	C	0.4246	0.3235	0.7437	0.0663442	0	0	0	0	0	0	0	0	0	1	0
1574	rs55656741	5	31515657	G	A	0.009921	0.1938	0.4495	0.112246	0	0	0	0	0	0	0	0	0	0	1
1575	rs61745726	5	32077653	G	A	0.3383	0	0.001263	0.136597	0	0	0	0	0	0	0	0	0	1	1
1576	rs25754	5	33535060	G	A	0.3343	0.2259	0.6338	0.0627394	0	0	0	0	0	0	0	0	1	1	1
1577	rs16891982	5	33951693	C	G	0.003968	0.004938	0.97096	0.568947	1	1	1	1	1	1	1	1	1	1	1
1578	rs6451173	5	34840841	A	G	0.08234	0.7494	0.4634	0.171156	0	0	0	0	0	0	0	1	1	1	1
1579	rs37369	5	35037115	C	T	0.6597	0.5877	0.08965	0.147019	0	0	0	0	0	1	1	1	1	1	1
1580	rs34708521	5	35670303	G	A	0.125	0.3444	0.06187	0.0493643	0	0	0	0	0	0	0	0	0	1	1
1581	rs1445898	5	35910529	C	T	0.2192	0.7654	0.4482	0.105997	0	0	0	0	0	0	0	0	0	1	1
1582	rs16902871	5	36257018	A	G	0	0.1988	0	0.0776283	0	0	0	0	0	0	0	0	1	1	0
1583	rs16902872	5	36257134	G	A	0.3175	0	0.001263	0.127058	0	0	0	0	0	0	0	0	0	0	1
1584	rs150594	5	37333727	A	G	0.879	0.1198	0.1503	0.279307	0	0	0	1	1	1	1	1	1	1	1
1585	rs3729740	5	38496637	C	T	0	0.2358	0.001263	0.0910778	0	0	0	0	0	0	0	0	1	1	1
1586	rs199700597	5	38821525	A	G	0.09325	0.2642	0.007576	0.0596042	0	0	0	0	0	0	0	0	1	1	1
1587	rs2278329	5	38921788	G	A	0.04266	0.3074	0.001263	0.0934544	0	0	0	0	0	0	0	1	1	1	1
1588	rs3188386	5	39141240	G	A	0.1131	0	0.226	0.0570287	0	0	0	0	0	0	0	0	1	1	1
1589	rs700233	5	39364554	G	A	0.2411	0.07531	0.4078	0.0541738	0	0	0	0	0	0	0	0	1	1	1
1590	rs16870407	5	40853048	C	T	0.02282	0.3136	0.08333	0.0656126	0	0	0	0	0	0	0	0	0	0	1
1591	rs60714178	5	40964885	A	T	0.01587	0.001235	0.1515	0.0442842	0	0	0	0	0	0	0	0	0	1	1
1592	rs318039	5	41475766	C	T	0.6984	0.1136	0.322	0.131557	0	0	0	0	0	0	0	0	0	1	1
1593	rs3877899	5	42801268	C	T	0.2659	0.002469	0.2816	0.0794331	0	0	0	0	0	0	0	1	1	1	1
1594	rs511340	5	43120098	A	G	0.2956	0.8148	0.2348	0.14405	0	0	0	0	1	1	1	1	1	1	1
1595	rs3733769	5	43297144	A	G	0.3095	0.1395	0.5126	0.0554093	0	0	0	0	0	0	0	0	1	1	1
1596	rs7710628	5	43505993	A	G	0.6429	0.09877	0.4773	0.120086	0	0	0	0	0	0	0	0	1	1	1
1597	rs10057103	5	43609343	C	T	0.0377	0.7963	0.4306	0.230936	0	0	0	0	0	1	1	1	1	1	1
1598	rs11954366	5	54253615	C	T	0.255	0.01481	0.274	0.0626322	0	0	0	0	0	0	0	0	1	1	1
1599	rs2228046	5	55250727	A	G	0.3552	0	0	0.146856	0	0	0	0	0	0	0	0	1	1	1
1600	rs2257505	5	56207123	T	A	0.4018	0.2741	0.7399	0.080174	0	0	0	0	0	0	0	1	1	1	1
1601	rs1130203	5	56526783	G	A	0.01786	0.002469	0.3624	0.127865	0	0	0	0	0	0	1	1	1	1	1
1602	rs62367805	5	57843083	G	A	0.03175	0.01852	0.3384	0.094555	0	0	0	0	0	0	0	1	1	0	0
1603	rs10042933	5	57843175	G	A	0.4613	0	0.1364	0.136497	0	0	0	0	0	0	0	0	0	1	1
1604	rs158921	5	60241142	G	A	0.3819	0.05432	0.423	0.079812	0	0	0	0	0	0	0	1	1	1	1
1605	rs76811816	5	60628774	C	T	0.02679	0.1877	0.005051	0.0491156	0	0	0	0	0	0	0	0	0	1	1
1606	rs436696	5	60999768	C	T	0.3433	0.003704	0.3157	0.09764	0	0	0	0	0	0	0	1	1	1	1
1607	rs16879016	5	64020241	T	C	0.5159	0.02716	0.007576	0.189425	0	0	0	0	0	0	0	1	1	1	1
1608	rs706679	5	65317181	C	T	0.5248	0.4605	0.1237	0.0733871	0	0	0	0	0	0	0	0	1	1	1
1609	rs4699896	5	66462069	A	G	0.4048	0.2049	0.01136	0.0952508	0	0	0	0	0	0	0	0	0	1	1
1610	rs706713	5	67522722	C	T	0.4375	0.6975	0.2563	0.0680415	0	0	0	0	0	0	0	1	1	1	1
1611	rs2972359	5	68524133	A	G	0.02083	0.2037	0.003788	0.0586065	0	0	0	0	0	0	0	0	0	1	1
1612	rs3209157	5	71519664	C	T	0.3204	0.02099	0.4217	0.0971206	0	0	0	0	0	0	1	1	1	1	1
1613	rs7721922	5	71756102	G	A	0.495	0.1358	0.6692	0.109196	0	0	0	0	0	1	1	1	1	1	1
1614	rs636926	5	72419617	C	A	0.5823	0.5827	0.2664	0.0459045	0	0	0	0	0	0	0	0	0	1	1
1615	rs7705335	5	72743925	G	C	0.6736	0	0.001263	0.319343	0	0	0	1	1	1	1	1	1	1	1
1616	rs16870592	5	72861580	C	T	0.3056	0	0	0.123987	0	0	0	0	0	0	0	0	0	0	1
1617	rs2973568	5	73144845	A	G	0.03274	0.5148	0.4583	0.129016	0	0	0	0	0	0	0	0	0	1	1
1618	rs285599	5	73339114	C	T	0.3938	0.3889	0.6843	0.0388196	0	0	0	0	0	0	0	0	0	0	1
1619	rs6874609	5	74069863	A	G	0.7738	0.2	0.2159	0.15269	0	0	0	0	0	0	0	0	1	1	1
1620	rs1422698	5	74443132	C	T	0.08631	0.5111	0.6048	0.120698	0	0	0	0	0	0	0	0	0	0	1
1621	rs2307111	5	75003678	T	C	0.05754	0.4654	0.5934	0.13124	0	0	0	0	0	0	0	0	1	1	1
1622	rs10070440	5	75427935	G	A	0.246	0.3259	0.7449	0.100002	0	0	0	0	0	0	0	0	1	1	1
1623	rs2431363	5	75948650	A	G	0.374	0.2284	0.553	0.0378864	0	0	0	0	0	0	0	0	0	1	1
1624	rs631465	5	76129053	T	C	0	0.4753	0.03662	0.173908	0	0	0	0	0	0	1	1	1	1	1
1625	rs9791058	5	77011066	T	C	0.2143	0.3667	0.0947	0.0367678	0	0	0	0	0	0	0	0	0	1	1
1626	rs25413	5	78135201	C	T	0.5754	0.03951	0.1856	0.137455	0	0	0	0	0	0	0	0	0	1	1
1627	rs60340837	5	78423621	C	T	0.01984	0.1568	0	0.0466276	0	0	0	0	0	0	0	0	0	1	1
1628	rs16877111	5	79024915	G	C	0.499	0	0.02146	0.195768	0	0	0	0	0	0	0	1	1	1	1
1629	rs9293796	5	79282798	G	C	0.01786	0.006173	0.1364	0.033456	0	0	0	0	0	0	0	0	0	0	1
1630	rs1862136	5	79616083	G	C	0.1438	0.05802	0.3573	0.0525429	0	0	0	0	0	0	0	0	1	1	1
1631	rs168939	5	79735858	A	G	0.627	0.07901	0.1086	0.157963	0	0	0	0	0	0	0	0	1	1	1
1632	rs1105524	5	79950512	A	G	0.02282	0.5914	0.3258	0.149637	0	0	0	0	0	0	0	0	1	1	1
1633	rs184967	5	80149981	A	G	0.1012	0	0.1351	0.0345202	0	0	0	0	0	0	0	0	0	0	1
1634	rs10371	5	80631642	C	T	0.1845	0.002469	0.1629	0.0468467	0	0	0	0	0	0	0	0	0	1	1
1635	rs9596	5	80736444	A	G	0.09127	0.8247	0.6793	0.225444	0	0	0	0	0	1	1	1	1	1	1
1636	rs226200	5	81572184	G	C	0.09722	0.90247	0.5871	0.252656	0	0	0	0	1	1	1	1	1	1	1
1637	rs1056503	5	82648977	T	G	0.4831	0.7025	0.1414	0.11688	0	0	0	0	1	1	1	1	1	1	1
1638	rs4470745	5	82789647	A	G	0.2371	0.08519	0.404	0.048958	0	0	0	0	0	0	0	0	1	1	1
1639	rs2964839	5	85583651	C	T	0.08036	0.02469	0.4141	0.102779	0	0	0	0	0	0	0	1	1	1	1
1640	rs3097146	5	87498849	G	A	0.07639	0.7778	0.5997	0.201783	0	0	0	0	0	0	0	1	1	1	1
1641	rs2115501	5	89769999	G	A	0.08036	0.002469	0.1515	0.0333815	0	0	0	0	0	0	0	0	0	0	1
1642	rs10062026	5	90052289	G	A	0.009921	0.5062	0.322	0.133335	0	0	0	0	0	0	0	0	0	1	1
1643	rs17554631	5	90079820	A	G	0.003968	0.002469	0.2437	0.087446	0	0	0	0	0	0	0	0	1	0	0
1644	rs29913	5	93722050	G	T	0.126	0.002469	0.1616	0.0383097	0	0	0	0	0	0	0	0	0	1	1
1645	rs2044909	5	93859799	T	C	0.4226	0	0.001263	0.177024	0	0	0	0	0	0	0	1	1	1	1
1646	rs34896	5	95084131	G	A	0.2679	0.7025	0.4268	0.0667029	0	0	0	0	0	0	0	0	0	0	1
1647	rs17085193	5	95194593	G	T	0.07341	0.5704	0.04293	0.16372	0	0	0	0	1	1	1	1	1	1	1
1648	rs754615	5	96086334	G	C	0.2946	0.1259	0.4179	0.0376682	0	0	0	0	0	0	0	0	0	1	1
1649	rs2303138	5	96350710	G	A	0.05456	0.4111	0.06061	0.0918395	0	0	0	0	0	0	0	0	1	1	1
1650	rs161941	5	98199204	C	T	0.623	0.04691	0.2841	0.142464	0	0	0	0	0	0	0	0	0	1	1
1651	rs6874840	5	99897866	G	A	0.2391	0.02099	0.2538	0.0518099	0	0	0	0	0	0	0	0	0	1	1
1652	rs919771	5	108380419	T	C	0.06845	0	0.1477	0.0361398	0	0	0	0	0	0	0	0	0	1	1
1653	rs12523186	5	108713982	T	C	0.04067	0.04815	0.5808	0.183226	0	0	0	0	1	1	1	1	1	1	1
1654	rs13189822	5	109117171	A	G	0.05159	0.6333	0.1654	0.159876	0	0	0	0	0	0	0	1	1	1	1
1655	rs17132193	5	109864483	T	C	0.05456	0.2494	0.02146	0.0509542	0	0	0	0	0	0	0	0	0	1	1
1656	rs25925	5	110819753	G	C	0.02282	0.4654	0.2071	0.104857	0	0	0	0	0	0	0	0	0	0	1
1657	rs10478063	5	111013695	G	T	0.005952	0.007407	0.3346	0.119673	0	0	0	0	0	0	0	1	1	1	1
1658	rs7703522	5	111504479	C	T	0.06647	0.001235	0.3485	0.102518	0	0	0	0	0	0	1	1	1	0	0
1659	rs1560058	5	111519740	T	C	0.506	0.006173	0.3106	0.137376	0	0	0	0	0	0	0	0	0	1	1
1660	rs56239103	5	111756062	G	C	0.7341	0.09877	0.1742	0.183471	0	0	0	0	0	0	0	1	1	1	1
1661	rs459102	5	112228765	C	A	0.127	0.6543	0.6351	0.131069	0	0	0	0	0	0	0	0	0	1	1
1662	rs2227947	5	112399791	G	A	0.1081	0.6432	0.6503	0.143881	0	0	0	0	0	0	0	0	0	1	1
1663	rs1132528	5	112929013	T	A	0.01389	0.6741	0.4861	0.203623	0	0	0	0	0	0	0	1	1	1	1
1664	rs40179	5	113698544	G	C	0.6657	0.1284	0.5189	0.114373	0	0	0	0	0	0	0	0	1	1	1
1665	rs17137481	5	114469724	T	C	0.1329	0.3926	0.04419	0.071807	0	0	0	0	0	0	0	1	1	1	1
1666	rs77125878	5	114607217	T	A	0	0.1358	0	0.0519132	0	0	0	0	0	0	0	0	0	0	1
1667	rs7724740	5	115177262	C	G	0.375	0	0.0101	0.143929	0	0	0	0	0	0	0	0	0	1	1
1668	rs7734532	5	118484804	G	A	0.5476	0.04568	0.5076	0.134907	0	0	0	0	0	1	1	1	1	1	1
1669	rs56329027	5	118669304	C	T	0.002976	0.06173	0.2753	0.0732843	0	0	0	0	0	0	0	0	0	0	1
1670	rs32664	5	118845139	G	A	0.3016	0.08642	0.4318	0.056419	0	0	0	0	0	0	0	0	1	1	1
1671	rs2434600	5	118970770	C	T	0.1796	0.08889	0.4129	0.0529034	0	0	0	0	0	0	0	0	1	1	1
1672	rs451195	5	122359640	T	C	0.02778	0.008642	0.3333	0.102301	0	0	0	0	0	0	0	1	1	1	1
1673	rs6882791	5	122758268	G	C	0.2877	0.07407	0.2841	0.0339133	0	0	0	0	0	0	0	0	0	0	1
1674	rs11241764	5	124044428	C	T	0.1667	0.07037	0.375	0.0503386	0	0	0	0	0	0	0	0	1	1	1
1675	rs6887295	5	125968301	C	T	0.501	0.001235	0	0.217542	0	0	0	0	0	0	1	1	1	1	1
1676	rs3812052	5	126792974	T	A	0.1508	0.2951	0.6376	0.0922412	0	0	0	0	0	0	0	0	0	1	1
1677	rs2280170	5	126993282	G	A	0.1409	0.2519	0.007576	0.0543937	0	0	0	0	0	0	0	0	1	1	1
1678	rs2228112	5	127469859	A	G	0.7569	0.3222	0.1843	0.12699	0	0	0	0	0	0	0	0	0	0	1
1679	rs32209	5	127622491	T	C	0.251	0.5963	0.04419	0.135457	0	0	0	0	1	1	1	1	1	1	1
1680	rs2577541	5	128301971	T	C	0.1518	0.06667	0.3649	0.0503067	0	0	0	0	0	0	0	0	1	1	1
1681	rs1127827	5	128430757	T	C	0.01885	0.1296	0.3939	0.0893741	0	0	0	0	0	0	0	0	0	0	1
1682	rs182638734	5	128797156	C	G	0.2569	0.3383	0.1098	0.0266517	0	0	0	0	0	0	0	0	0	0	1
1683	rs11749126	5	129040056	A	T	0.001984	0	0.1629	0.0599471	0	0	0	0	0	0	0	0	0	1	1
1684	rs10068403	5	129520679	G	A	0.3095	0.2568	0.005051	0.0801647	0	0	0	0	0	0	0	0	1	1	1
1685	rs4696	5	130500842	A	G	0.3968	0	0.03535	0.137392	0	0	0	0	0	0	0	0	0	1	1
1686	rs25882	5	131411460	T	C	0.3214	0.637	0.2576	0.0572561	0	0	0	0	0	0	0	0	1	1	1
1687	rs10479000	5	131607402	T	C	0.1855	0	0.4015	0.109921	0	0	0	0	0	1	1	1	0	0	0
1688	rs1050152	5	131676320	C	T	0.00496	0	0.3687	0.146058	0	0	0	0	0	0	0	0	1	1	1
1689	rs803056	5	132083458	G	C	0.05952	0.2815	0.8902	0.288304	0	0	1	1	1	1	1	1	1	1	1
1690	rs254286	5	132198199	G	A	0.3165	0.2963	0.6098	0.0423691	0	0	0	0	0	0	0	0	0	0	1
1691	rs117231680	5	133316518	G	A	0	0.1185	0.001263	0.0431538	0	0	0	0	0	0	0	0	0	0	1
1692	rs152403	5	133477802	C	T	0.001984	0.4185	0.08712	0.124633	0	0	0	0	0	0	0	0	1	0	0
1693	rs30489	5	133481467	G	A	0	0.4185	0.08838	0.128041	0	0	0	0	0	0	0	0	0	1	1
1694	rs3896260	5	134343766	T	G	0.4802	0	0.002525	0.20451	0	0	0	0	0	0	0	1	1	1	1
1695	rs62383169	5	134573448	G	A	0.124	0	0.1111	0.0335524	0	0	0	0	0	0	0	0	0	0	1
1696	rs12518053	5	134782414	G	T	0.02877	0.4321	0.4962	0.123646	0	0	0	0	0	0	0	0	0	0	1
1697	rs2304079	5	135207187	G	A	0.0009921	0.3235	0.05177	0.0972458	0	0	0	0	0	0	0	0	0	1	1
1698	rs1442	5	135382989	G	C	0.01091	0.3679	0.476	0.127567	0	0	0	0	0	0	0	0	1	1	1
1699	rs17170968	5	136448208	A	G	0.2817	0	0	0.113285	0	0	0	0	0	0	0	0	0	0	1
1700	rs2905608	5	137028029	T	C	0.1776	0.01975	0.2551	0.046567	0	0	0	0	0	0	0	0	0	1	1
1701	rs1880458	5	137244517	G	A	0.4137	0.02716	0.2273	0.08403	0	0	0	0	0	0	0	0	0	0	1
1702	rs11750814	5	137500665	G	A	0.05258	0.01358	0.1869	0.0360719	0	0	0	0	0	0	0	0	0	0	1
1703	rs7726234	5	137754695	T	C	0.4306	0.1358	0.4104	0.0451012	0	0	0	0	0	0	0	0	0	0	1
1704	rs1042665	5	137902339	T	C	0.3591	0.7654	0.25	0.102973	0	0	0	0	0	0	1	1	1	1	1
1705	rs1059110	5	138266546	G	A	0.4425	0.006173	0.2715	0.114872	0	0	0	0	0	0	0	0	1	1	1
1706	rs10515507	5	138666372	T	G	0.07341	0.2012	0.6616	0.152613	0	0	0	0	0	0	0	1	1	1	1
1707	rs7447927	5	138861146	C	G	0.05258	0.3716	0.6957	0.167249	0	0	0	0	0	0	1	1	1	1	1
1708	rs356445	5	139060486	G	A	0.5169	0.05432	0.05177	0.14174	0	0	0	0	0	0	0	0	0	1	1
1709	rs1800882	5	139940302	G	A	0	0.3593	0.01515	0.132572	0	0	0	0	0	0	0	1	1	1	1
1710	rs11167605	5	140186937	G	T	0.005952	0.5062	0.3586	0.141672	0	0	0	0	0	0	0	0	0	1	1
1711	rs31848	5	140482483	G	A	0.01091	0.1148	0.4369	0.115385	0	0	0	0	0	0	0	0	0	1	1
1712	rs2910006	5	140590766	A	G	0.7569	0.1395	0.3169	0.147038	0	0	0	0	0	0	0	0	1	1	1
1713	rs35592458	5	140720516	C	G	0.003968	0.584	0.4646	0.182806	0	0	0	0	0	0	0	1	1	1	1
1714	rs1423148	5	140857798	T	C	0.09921	0.6605	0.5821	0.139692	0	0	0	0	0	0	0	0	0	1	1
1715	rs2530223	5	141014494	T	C	0.1042	0.6494	0.423	0.115297	0	0	0	0	0	0	0	0	0	0	1
1716	rs12515587	5	141248963	T	G	0.753	0.02963	0.125	0.256591	0	0	0	0	1	1	1	1	1	1	1
1717	rs185200	5	142254679	A	G	0.08234	0.142	0.6957	0.180589	0	0	0	0	1	1	1	1	1	1	1
1718	rs2270068	5	142421415	T	G	0	0.4889	0	0.21359	0	0	0	1	1	1	1	1	1	1	1
1719	rs17104362	5	145650597	A	G	0.5069	0	0.08207	0.169647	0	0	0	0	0	0	0	1	1	1	1
1720	rs7709485	5	145894896	G	C	0.248	0.784	0.1856	0.15475	0	0	0	0	1	1	1	1	1	1	1
1721	rs4705132	5	146619206	G	C	0.3581	0.7025	0.4318	0.0448464	0	0	0	0	0	0	0	0	0	0	1
1722	rs3792837	5	146773682	G	A	0	0.2	0	0.0781292	0	0	0	0	0	0	0	0	1	1	1
1723	rs2116765	5	147024509	C	T	0.5317	0.4704	0.1477	0.0652312	0	0	0	0	0	0	0	0	0	1	1
1724	rs7722926	5	147286013	A	T	0.6736	0.2272	0.08207	0.148727	0	0	0	0	0	0	0	1	1	1	1
1725	rs2303064	5	147480080	G	A	0.5774	0.4531	0.1237	0.08497	0	0	0	0	0	0	0	0	0	1	1
1726	rs12186491	5	147593497	C	A	0.7698	0.3247	0.08081	0.185992	0	0	0	0	0	0	1	1	1	1	1
1727	rs1042714	5	148206473	G	C	0.1329	0.07778	0.4053	0.0609392	0	0	0	0	0	0	0	0	1	1	1
1728	rs6875902	5	148407893	C	A	0.3383	0.02346	0.221	0.0659027	0	0	0	0	0	0	0	0	0	0	1
1729	rs13362048	5	148578636	T	C	0.5159	0.6531	0.322	0.0376239	0	0	0	0	0	0	0	0	0	1	1
1730	rs4705336	5	148747902	G	C	0.003968	0	0.202	0.0737939	0	0	0	0	0	0	0	0	1	1	1
1731	rs57292511	5	148996328	G	A	0	0.2494	0.005051	0.0925714	0	0	0	0	0	0	0	0	1	1	1
1732	rs2276982	5	149421502	A	G	0.6508	0.1099	0.1275	0.149207	0	0	0	0	0	0	0	0	1	1	1
1733	rs60844779	5	149456772	T	A	0.2212	0.0642	0.5404	0.10287	0	0	0	0	0	1	1	1	0	0	0
1734	rs882354	5	149597160	A	G	0.07341	0.5975	0.6035	0.145811	0	0	0	0	0	0	0	0	1	1	1
1735	rs1136103	5	149772280	C	G	0.002976	0	0.2424	0.091753	0	0	0	0	0	0	0	0	1	1	1
1736	rs2273234	5	149907602	A	G	0.1121	0.1395	0.471	0.0699427	0	0	0	0	0	0	0	0	0	1	1
1737	rs10055054	5	150036289	C	T	0.498	0.08642	0.005051	0.15581	0	0	0	0	0	0	0	0	1	1	1
1738	rs11954652	5	150097883	G	C	0.6429	0.2568	0.05808	0.145288	0	0	0	0	0	0	0	1	0	0	0
1739	rs10065172	5	150227998	C	T	0.5179	0.442	0.0846	0.0900466	0	0	0	0	0	0	0	0	1	1	1
1740	rs11543964	5	150512740	G	A	0.006944	0.1481	0	0.0498264	0	0	0	0	0	0	0	0	0	1	1
1741	rs9324691	5	150718462	T	G	0.7262	0.001235	0.04167	0.31265	0	0	0	1	1	1	1	1	1	1	1
1742	rs2053028	5	150901613	A	G	0.3859	0.05185	0.2854	0.0626916	0	0	0	0	0	0	0	0	0	1	1
1743	rs4958535	5	151775064	C	G	0.005952	0.0284	0.2109	0.0561195	0	0	0	0	0	0	0	0	0	0	1
1744	rs707176	5	153029960	T	C	0.09524	0.02099	0.3157	0.0654673	0	0	0	0	0	0	0	0	1	1	1
1745	rs6580126	5	154395158	G	T	0.08433	0.6123	0.2424	0.117902	0	0	0	0	0	0	0	0	1	1	1
1746	rs1801193	5	155771579	T	C	0.2401	0.8062	0.4419	0.116696	0	0	0	0	0	0	0	0	1	1	1
1747	rs1036199	5	156531736	C	A	0.2242	0.01728	0.1932	0.0436618	0	0	0	0	0	0	0	0	0	0	1
1748	rs10037485	5	156770133	C	T	0.3849	0.006173	0.2058	0.0948507	0	0	0	0	0	0	0	0	0	1	1
1749	rs10067096	5	156917340	A	C	0.2103	0.006173	0.2033	0.0525406	0	0	0	0	0	0	0	0	0	1	1
1750	rs6884959	5	157102185	A	G	0.07639	0.7123	0.6048	0.176971	0	0	0	0	0	0	0	1	1	1	1
1751	rs211037	5	161528280	C	T	0.4931	0.5926	0.2399	0.0464013	0	0	0	0	0	0	0	0	0	1	1
1752	rs11546512	5	162940999	A	G	0.02579	0.01235	0.1768	0.0402659	0	0	0	0	0	0	0	0	0	0	1
1753	rs10055910	5	167553880	C	T	0.2688	0.003704	0.2311	0.0701238	0	0	0	0	0	0	0	0	1	1	1
1754	rs17632540	5	167689296	C	T	0.1458	0.002469	0.2904	0.0710501	0	0	0	0	0	0	0	1	1	1	1
1755	rs12054944	5	167850748	A	G	0.3383	0.002469	0.5669	0.165895	0	0	0	1	1	1	1	1	1	1	1
1756	rs12654410	5	167957055	G	A	0.3512	0.5	0.1452	0.0504707	0	0	0	0	0	0	0	0	1	1	1
1757	rs1864954	5	168123313	A	G	0.1448	0.2642	0.01641	0.049989	0	0	0	0	0	0	0	0	1	1	1
1758	rs17646221	5	169310213	A	C	0.38	0.1605	0.524	0.0515351	0	0	0	0	0	0	0	0	1	1	1
1759	rs2277944	5	169533240	G	A	0.6151	0.4802	0.1591	0.0806992	0	0	0	0	0	0	0	0	0	1	1
1760	rs35724654	5	170626735	A	G	0	0	0.1755	0.0679865	0	0	0	0	0	0	0	0	0	1	1
1761	rs10475991	5	171305038	A	G	0.369	0	0	0.153386	0	0	0	0	0	0	0	0	1	1	1
1762	rs17074773	5	171849471	G	A	0.2143	0.6469	0.2803	0.0769152	0	0	0	0	0	0	0	0	0	1	1
1763	rs2431663	5	172196711	G	T	0.498	0.001235	0.05808	0.171935	0	0	0	0	0	0	0	1	1	1	1
1764	rs4868228	5	172342668	C	T	0	0.1247	0.001263	0.0455845	0	0	0	0	0	0	0	0	0	0	1
1765	rs17075508	5	172447762	G	A	0.06746	0.7407	0.1212	0.222713	0	0	0	1	1	1	1	1	1	1	1
1766	rs2277923	5	172662024	T	C	0.2589	0.3568	0.7008	0.0744314	0	0	0	0	0	0	0	0	0	1	1
1767	rs61730190	5	173416365	C	A	0.03373	0.001235	0.1654	0.0434178	0	0	0	0	0	0	0	0	0	1	1
1768	rs4242182	5	174156168	T	C	0.6706	0.01975	0.1098	0.220994	0	0	0	0	0	1	1	1	1	1	1
1769	rs2291441	5	176053645	C	G	0.02679	0.02346	0.4646	0.150022	0	0	0	0	0	1	1	1	1	1	1
1770	rs13360277	5	176370402	A	G	0.4325	0.01481	0.04798	0.130153	0	0	0	0	0	0	0	0	0	1	1
1771	rs1966265	5	176516631	G	A	0.0129	0.5185	0.1818	0.136615	0	0	0	0	0	0	0	0	0	1	1
1772	rs452885	5	176518784	C	T	0.374	0	0.2576	0.104135	0	0	0	0	0	0	0	1	1	0	0
1773	rs1363405	5	176636882	C	T	0.2123	0.4753	0.798	0.122409	0	0	0	0	0	0	0	0	0	0	1
1774	rs11740250	5	176721272	G	C	0	0	0.2487	0.0988282	0	0	0	0	0	0	0	1	1	1	0
1775	rs734825	5	176917078	T	C	0.1766	0.2951	0.02652	0.0511774	0	0	0	0	0	0	0	0	1	1	1
1776	rs13169133	5	177612983	G	A	0.1458	0.4815	0.7096	0.117115	0	0	0	0	0	0	0	0	0	0	1
1777	rs2913783	5	177614183	T	C	0.2907	0.1852	0.5669	0.057237	0	0	0	0	0	0	0	0	1	1	0
1778	rs4130052	5	178310446	C	T	0.4534	0.2383	0.6187	0.0509349	0	0	0	0	0	0	0	0	1	1	1
1779	rs59347166	5	178412667	G	A	0.002976	0.3259	0.04293	0.0984709	0	0	0	0	0	0	0	0	1	1	1
1780	rs66565583	5	178634547	G	A	0.1171	0.007407	0.221	0.0461908	0	0	0	0	0	0	0	0	0	1	1
1781	rs4701188	5	178951598	G	A	0.1002	0.6679	0.05682	0.195041	0	0	0	1	1	1	1	1	1	1	1
1782	rs4990390	5	179071866	A	G	0.2569	0.6728	0.2386	0.0846846	0	0	0	0	0	0	0	1	1	1	1
1783	rs269469	5	179300131	T	C	0.4683	0	0.002525	0.19831	0	0	0	0	0	0	0	1	1	1	1
1784	rs11546322	5	179563435	T	C	0.247	0.7111	0.3826	0.0789968	0	0	0	0	0	0	0	0	0	1	1
1785	rs1035411	5	179729519	A	G	0.3075	0.08272	0.3396	0.0404176	0	0	0	0	0	0	0	0	0	1	1
1786	rs1130379	5	180039606	C	T	0.0009921	0	0.125	0.0460331	0	0	0	0	0	0	0	0	0	0	1
1787	rs705441	5	180278393	C	G	0.6419	0.03951	0.2449	0.159658	0	0	0	0	0	0	0	0	1	1	1
1788	rs4397092	5	180409595	A	G	0.7659	0.179	0.3245	0.133193	0	0	0	0	0	0	0	0	0	1	1
1789	rs416574	5	180626927	A	G	0.03175	0.5284	0.721	0.207695	0	0	0	0	0	1	0	0	0	0	0
1790	rs2770946	5	180631894	G	A	0.5387	0.006173	0.01263	0.214969	0	0	0	0	0	0	1	1	1	1	1
1791	rs2277095	6	564145	A	G	0.129	0.4296	0.0303	0.0940746	0	0	0	0	0	0	0	1	1	1	0
1792	rs1211554	6	656143	C	A	0.5893	0.142	0.08838	0.124954	0	0	0	0	0	0	0	0	0	0	1
1793	rs9502890	6	1313121	A	C	0.1726	0.3432	0.02399	0.0658521	0	0	0	0	0	0	0	1	1	1	1
1794	rs12523992	6	2679676	G	A	0.06151	0.4346	0.178	0.0714574	0	0	0	0	0	0	0	0	0	0	1
1795	rs4959788	6	3264526	C	T	0.08333	0.558	0.8346	0.219102	0	0	0	0	1	1	1	1	1	1	1
1796	rs595413	6	4069166	C	T	0.1171	0.6395	0.7487	0.166951	0	0	0	0	0	0	0	1	1	1	1
1797	rs11963443	6	4943846	T	C	0.3849	0	0.006313	0.152261	0	0	0	0	0	0	0	0	1	1	1
1798	rs2224391	6	5260936	A	C	0.8651	0.2593	0.2361	0.183996	0	0	0	0	0	0	0	1	1	1	1
1799	rs5986	6	6174856	T	C	0.03274	0.001235	0.1149	0.0273146	0	0	0	0	0	0	0	0	0	0	1
1800	rs5985	6	6318795	C	A	0.1597	0	0.2424	0.0629817	0	0	0	0	0	0	0	0	1	1	1
1801	rs2714315	6	7229346	T	C	0.1905	0.7185	0.6465	0.115497	0	0	0	0	0	0	0	0	0	0	1
1802	rs9502564	6	7230680	G	T	0.4534	0.263	0.7273	0.0754776	0	0	0	0	0	0	0	1	1	1	0
1803	rs2757594	6	7590624	C	T	0.1458	0.06667	0.3775	0.0546926	0	0	0	0	0	0	0	0	1	1	1
1804	rs17557	6	7862631	G	C	0.2252	0.258	0.6086	0.0644025	0	0	0	0	0	0	0	0	0	1	1
1805	rs4959464	6	7988189	T	C	0.01885	0.7086	0.3169	0.205793	0	0	0	0	0	0	1	1	1	1	1
1806	rs3757099	6	8413890	A	G	0.6984	0.1309	0.2374	0.134701	0	0	0	0	0	0	0	0	0	1	1
1807	rs9367875	6	9776058	G	A	0.1101	0.3494	0.02146	0.0743779	0	0	0	0	0	0	0	1	1	1	1
1808	rs9477310	6	9933492	G	A	0.05258	0.3173	0.0303	0.0705721	0	0	0	0	0	0	0	0	1	1	1
1809	rs71548508	6	10587056	A	G	0.007937	0.009877	0.149	0.0404661	0	0	0	0	0	0	0	0	0	0	1
1810	rs7749306	6	10687746	G	T	0.8214	0.04321	0.02146	0.356563	0	1	1	1	1	1	1	1	1	1	1
1811	rs12195587	6	10989942	G	A	0.0009921	0.001235	0.1389	0.0496065	0	0	0	0	0	0	0	0	0	0	1
1812	rs941982	6	11190626	A	G	0.04861	0	0.1338	0.0331892	0	0	0	0	0	0	0	0	0	0	1
1813	rs2076185	6	11723636	C	T	0.08234	0.4642	0.04167	0.112157	0	0	0	0	0	0	0	1	1	1	1
1814	rs2228211	6	12122773	T	C	0.1052	0.4753	0.2045	0.0631714	0	0	0	0	0	0	0	0	0	0	1
1815	rs73725623	6	13206282	C	T	0.1409	0.2432	0.01263	0.0475962	0	0	0	0	0	0	0	0	1	1	1
1816	rs482227	6	13316805	A	G	0.4246	0	0.002525	0.176132	0	0	0	0	0	0	0	1	1	1	1
1817	rs766773	6	13470113	A	T	0.3631	0	0	0.150585	0	0	0	0	0	0	0	0	1	1	1
1818	rs3823247	6	13794147	C	T	0.04563	0.2296	0.01768	0.0488253	0	0	0	0	0	0	0	0	0	1	1
1819	rs6930655	6	15524481	T	C	0.3413	0	0	0.140354	0	0	0	0	0	0	0	0	0	1	1
1820	rs11558324	6	15663118	T	C	0.1141	0	0.2285	0.0577207	0	0	0	0	0	0	0	0	1	1	1
1821	rs9370867	6	16145325	A	G	0.01488	0.05802	0.5126	0.163064	0	0	0	0	0	0	1	1	1	1	1
1822	rs1042391	6	16290761	T	A	0.1101	0.1284	0.6061	0.127556	0	0	0	0	0	0	0	1	1	1	1
1823	rs942467	6	17629616	G	A	0.1538	0.2914	0.008838	0.0639582	0	0	0	0	0	0	0	1	1	1	1
1824	rs6903583	6	18213988	C	T	0.2133	0.002469	0.2172	0.0597583	0	0	0	0	0	0	0	0	1	1	1
1825	rs6239	6	22287745	C	T	0.02877	0.2358	0.0202	0.0553007	0	0	0	0	0	0	0	0	0	1	1
1826	rs6900627	6	22570245	G	A	0.2391	0.001235	0.2601	0.0732257	0	0	0	0	0	0	0	1	1	1	1
1827	rs9460973	6	24175021	T	A	0.5169	0	0.01641	0.209231	0	0	0	0	0	0	1	1	1	1	1
1828	rs2274305	6	24291203	T	C	0.02778	0.7667	0.6831	0.261475	0	0	0	0	1	1	1	1	1	1	1
1829	rs9358767	6	24445829	G	A	0.06052	0.4457	0.0947	0.0911894	0	0	0	0	0	0	0	0	1	1	1
1830	rs2294689	6	24653273	G	C	0.2698	0.4691	0.03914	0.0925399	0	0	0	0	0	0	1	1	1	1	1
1831	rs2251702	6	24797647	A	G	0.2937	0.2481	0.8447	0.157794	0	0	0	0	1	1	1	1	1	1	1
1832	rs2295737	6	25106745	A	G	0.94246	0.1556	0.2879	0.272686	0	0	0	0	1	1	1	1	1	1	1
1833	rs9358890	6	25779392	A	G	0.04167	0.5444	0.04167	0.167747	0	0	0	0	1	1	1	1	1	1	1
1834	rs1865760	6	25916979	C	T	0.1389	0.7259	0.3927	0.126623	0	0	0	0	0	0	0	0	0	1	1
1835	rs2230653	6	26056604	G	A	0	0.5457	0.03535	0.210907	0	0	0	0	1	1	1	1	1	1	1
1836	rs7766641	6	26184102	G	A	0.01091	0.7877	0.2942	0.261502	0	0	0	0	1	1	1	1	1	1	1
1837	rs2393592	6	26285560	A	G	0.6478	0.08519	0.4495	0.127874	0	0	0	0	0	0	0	0	1	1	1
1838	rs2393650	6	26406396	C	T	0.5595	0.04568	0.01263	0.195387	0	0	0	0	0	0	0	1	1	1	1
1839	rs4871	6	26545632	G	A	0.4812	0.2444	0.5442	0.0353999	0	0	0	0	0	0	0	0	0	0	1
1840	rs16897515	6	27278020	C	A	0.25	0.01111	0.1553	0.0510617	0	0	0	0	0	0	0	0	0	0	1
1841	rs1997660	6	28269663	A	G	0.02778	0.3988	0.7096	0.196114	0	0	0	0	0	1	1	1	1	1	1
1842	rs370520	6	28542520	C	T	0.05556	0.321	0.572	0.11565	0	0	0	0	0	0	0	0	0	0	1
1843	rs6456880	6	28963248	T	G	0.02381	0.3469	0.5884	0.148159	0	0	0	0	0	0	0	1	1	1	1
1844	rs2394517	6	29069299	C	T	0.02381	0.3506	0.6048	0.154485	0	0	0	0	0	0	0	1	1	1	1
1845	rs9380122	6	29342236	A	G	0.1419	0.2235	0.02778	0.0328507	0	0	0	0	0	0	0	0	0	0	1
1846	rs2076484	6	29524003	A	G	0.4812	0.1272	0.02273	0.120472	0	0	0	0	0	0	0	0	0	0	1
1847	rs3130250	6	29625001	A	G	0.05456	0.007407	0.1856	0.039813	0	0	0	0	0	0	0	0	0	1	1
1848	rs2734945	6	29855945	A	G	0.3462	0.04444	0.2866	0.0587696	0	0	0	0	0	0	0	0	0	1	1
1849	rs2516709	6	30228379	A	G	0.3145	0.5074	0.2184	0.0318997	0	0	0	0	0	0	0	0	0	0	1
1850	rs2894047	6	30782407	A	G	0.125	0.658	0.3359	0.108048	0	0	0	0	0	0	0	0	0	1	1
1851	rs2074511	6	30889389	T	C	0.1339	0.5691	0.2121	0.0837268	0	0	0	0	0	0	0	0	0	1	1
1852	rs2233978	6	31079703	C	G	0.05357	0.4123	0.08965	0.0830455	0	0	0	0	0	0	0	0	1	1	1
1853	rs2308557	6	31239417	C	T	0.5337	0.1198	0.4091	0.0720313	0	0	0	0	0	0	0	0	0	1	1
1854	rs2736172	6	31590898	C	T	0.0248	0.6012	0.3914	0.154437	0	0	0	0	0	0	0	0	1	1	1
1855	rs7887	6	31864547	G	T	0.01587	0.5642	0.346	0.14761	0	0	0	0	0	0	0	0	1	1	1
1856	rs147390813	6	31975577	T	C	0.6726	0.1012	0.1528	0.155668	0	0	0	0	0	0	0	0	1	1	1
1857	rs3096697	6	32134510	G	A	0.2123	0.03086	0.2033	0.0341066	0	0	0	0	0	0	0	0	0	0	1
1858	rs78587369	6	32370927	G	A	0.0009921	0.1247	0.002525	0.0426654	0	0	0	0	0	0	0	0	0	0	1
1859	rs3204379	6	32632642	C	T	0.001984	0.1605	0.003788	0.0542769	0	0	0	0	0	0	0	0	0	0	1
1860	rs20547	6	32826233	A	G	0.01488	0.2198	0.02904	0.0525264	0	0	0	0	0	0	0	0	0	0	1
1861	rs1062481	6	33037611	C	T	0.2083	0.5704	0.03283	0.137318	0	0	0	0	1	1	1	0	0	0	0
1862	rs9277348	6	33048538	T	C	0.002976	0.4827	0.02904	0.176963	0	0	0	0	0	0	0	1	1	1	1
1863	rs6531	6	33163451	G	A	0.08036	0.03827	0.298	0.0525142	0	0	0	0	0	0	0	0	0	1	1
1864	rs2227925	6	33545340	G	A	0.0009921	0.007407	0.2285	0.0798964	0	0	0	0	0	0	0	0	1	1	1
1865	rs749338	6	33653448	C	T	0.08929	0.8543	0.4672	0.222357	0	0	0	0	0	1	1	1	1	1	1
1866	rs2281820	6	33768897	A	G	0.5188	0.1519	0.4596	0.059689	0	0	0	0	0	0	0	0	0	1	1
1867	rs2229900	6	34008006	A	G	0.2212	0.4877	0.7828	0.111596	0	0	0	0	0	0	0	0	0	0	1
1868	rs16894945	6	34824107	A	C	0.02976	0.3173	0.06187	0.0679392	0	0	0	0	0	0	0	0	0	1	0
1869	rs9469913	6	34827085	A	T	0.4802	0.01605	0.1389	0.123701	0	0	0	0	0	0	0	0	0	0	1
1870	rs2293242	6	34949607	C	T	0.2917	0.4099	0.8068	0.102692	0	0	0	0	0	0	0	0	1	1	1
1871	rs1557567	6	35260503	C	T	0.7629	0.3568	0.178	0.128153	0	0	0	0	0	0	0	0	1	1	1
1872	rs9462088	6	35430686	G	A	0.4633	0.09753	0.02904	0.115198	0	0	0	0	0	0	0	0	0	0	1
1873	rs9368897	6	35992332	T	C	0.3591	0.6778	0.2462	0.0694768	0	0	0	0	0	0	0	1	1	1	1
1874	rs1059227	6	36098410	A	C	0.1855	0.04691	0.3472	0.0526206	0	0	0	0	0	0	0	0	1	1	1
1875	rs743852	6	36287312	G	C	0.37	0.2037	0.5644	0.0473285	0	0	0	0	0	0	0	0	1	1	1
1876	rs2071809	6	36463627	C	T	0.008929	0.3457	0.04545	0.0991712	0	0	0	0	0	0	0	0	1	1	1
1877	rs1801270	6	36651971	C	A	0.3254	0.4654	0.06313	0.078246	0	0	0	0	0	0	0	1	1	1	1
1878	rs2274587	6	36995222	G	A	0.2014	0.5099	0.1124	0.0721508	0	0	0	0	0	0	0	1	1	1	1
1879	rs1150789	6	37180355	G	A	0.7817	0.163	0.4192	0.139228	0	0	0	0	0	0	0	0	0	1	1
1880	rs2284922	6	37349033	G	A	0.4435	0.2432	0.6553	0.0590582	0	0	0	0	0	0	0	0	1	1	1
1881	rs62406767	6	37502110	C	G	0.1766	0.02716	0.2803	0.0471866	0	0	0	0	0	0	0	0	0	1	1
1882	rs10947690	6	37631768	A	G	0	0.002469	0.2222	0.0837845	0	0	0	0	0	0	0	0	1	1	1
1883	rs6458044	6	38147355	A	G	0.3095	0.8432	0.3207	0.13285	0	0	0	0	0	1	1	1	1	1	1
1884	rs4746	6	38650628	T	G	0.3075	0.09012	0.4066	0.0495004	0	0	0	0	0	0	0	0	1	1	1
1885	rs1678744	6	38816574	T	C	0.4444	0	0.002525	0.186068	0	0	0	0	0	0	0	1	1	1	1
1886	rs6923761	6	39034072	G	A	0.002976	0.006173	0.3258	0.120281	0	0	0	0	0	0	0	1	1	1	1
1887	rs3734618	6	39284184	A	G	0.03175	0.5667	0.5051	0.151771	0	0	0	0	0	0	0	0	1	1	1
1888	rs2273063	6	39507889	C	T	0.03373	0.2395	0.02652	0.0514299	0	0	0	0	0	0	0	0	0	1	1
1889	rs3828937	6	39873020	A	C	0.0009921	0.2691	0	0.105871	0	0	0	0	0	0	0	1	1	1	1
1890	rs61731040	6	40400288	C	T	0.1171	0.001235	0.1212	0.0317504	0	0	0	0	0	0	0	0	0	0	1
1891	rs2273961	6	41318424	T	A	0.1607	0.3012	0.0303	0.0501889	0	0	0	0	0	0	0	0	1	1	1
1892	rs2230088	6	41621271	G	A	0.005952	0.002469	0.1465	0.0465465	0	0	0	0	0	0	0	0	0	0	1
1893	rs9381093	6	41754576	C	T	0.7341	0.1642	0.2386	0.1385	0	0	0	0	0	0	0	0	0	1	1
1894	rs9381128	6	42039132	T	C	0.03175	0.2481	0.02146	0.0578147	0	0	0	0	0	0	0	0	0	1	1
1895	rs3749921	6	42162388	A	G	0.8115	0.1728	0.3523	0.156136	0	0	0	0	0	0	0	0	1	1	1
1896	rs62414625	6	42585022	G	A	0.02083	0	0.1111	0.0303622	0	0	0	0	0	0	0	0	0	0	1
1897	rs9471966	6	42891022	G	A	0.4038	0.02222	0.2816	0.0877637	0	0	0	0	0	0	0	0	1	1	1
1898	rs3749903	6	42992825	C	G	0.7282	0.2111	0.1225	0.159072	0	0	0	0	0	0	0	1	1	1	1
1899	rs6905948	6	43109751	G	A	0.4921	0.1	0.3977	0.0707403	0	0	0	0	0	0	0	0	0	1	1
1900	rs2242416	6	43273604	A	G	0.06746	0.6309	0.5833	0.154283	0	0	0	0	0	0	0	0	1	1	1
1901	rs16896609	6	43590408	G	A	0.5744	0.03457	0.06313	0.176027	0	0	0	0	0	0	0	1	1	1	1
1902	rs2295333	6	43968814	A	G	0.2421	0.3679	0.06692	0.0483158	0	0	0	0	0	0	0	0	1	1	1
1903	rs7761137	6	44151490	G	A	0.5952	0.006173	0.2172	0.174144	0	0	0	0	0	0	0	1	1	1	1
1904	rs325008	6	44268371	T	C	0.4087	0.001235	0.03914	0.138478	0	0	0	0	0	0	0	0	0	1	1
1905	rs6934058	6	44371714	C	T	0.2103	0.6025	0.1035	0.10905	0	0	0	0	0	0	1	1	1	0	0
1906	rs2273666	6	44413463	T	A	0.04762	0.5457	0.08712	0.143319	0	0	0	0	0	0	0	0	0	1	1
1907	rs9472839	6	46726500	C	A	0.2302	0	0.1086	0.0582392	0	0	0	0	0	0	0	0	0	0	1
1908	rs614826	6	46832813	G	A	0.09623	0.6247	0.7159	0.167187	0	0	0	0	0	0	0	1	1	1	1
1909	rs937057	6	46977458	T	C	0.503	0.1815	0.01136	0.131975	0	0	0	0	0	0	0	0	1	1	1
1910	rs13212023	6	47646748	T	C	0.001984	0	0.2336	0.0891869	0	0	0	0	0	0	0	0	1	1	1
1911	rs9367358	6	49485266	C	A	0.001984	0.5235	0.1843	0.152382	0	0	0	0	0	0	0	0	1	1	1
1912	rs3209304	6	49814379	T	C	0.00496	0	0.1275	0.0433016	0	0	0	0	0	0	0	0	0	0	1
1913	rs765525	6	51613177	C	T	0.02083	0.6667	0.4003	0.184613	0	0	0	0	0	0	0	1	1	1	1
1914	rs9349603	6	51720838	T	C	0.5446	0.163	0.6717	0.100992	0	0	0	0	0	0	1	1	1	1	1
1915	rs2230240	6	52129484	C	T	0.002976	0.001235	0.2955	0.112608	0	0	0	0	0	0	0	1	1	1	1
1916	rs78956562	6	52358010	C	G	0.0009921	0.4654	0.08586	0.147045	0	0	0	0	0	0	0	1	1	1	1
1917	rs6577	6	52615415	T	G	0.7282	0.1827	0.05808	0.20172	0	0	0	0	0	0	1	1	1	1	1
1918	rs45504201	6	52858838	G	A	0.3026	0	0.006313	0.114455	0	0	0	0	0	0	0	0	0	0	1
1919	rs17625497	6	53883843	G	A	0.1776	0.0642	0.2727	0.0275796	0	0	0	0	0	0	0	0	0	0	1
1920	rs11757700	6	54079968	G	A	0.7262	0.2111	0.1881	0.133008	0	0	0	0	0	0	0	0	0	1	1
1921	rs3736352	6	54254589	A	C	0.09821	0.3012	0.04798	0.0460191	0	0	0	0	0	0	0	0	0	1	1
1922	rs239798	6	54805688	A	C	0.7411	0.03827	0.1566	0.231251	0	0	0	0	0	1	1	1	1	1	1
1923	rs2021803	6	55730212	G	A	0.7808	0.1864	0.4558	0.126466	0	0	0	0	0	0	0	0	0	0	1
1924	rs2038149	6	56044578	T	C	0.3651	0.1395	0.3788	0.0314946	0	0	0	0	0	0	0	0	0	0	1
1925	rs80260070	6	56351972	G	C	0	0.1494	0.003788	0.052776	0	0	0	0	0	0	0	0	0	0	1
1926	rs41267673	6	56515787	G	A	0.4802	0.01728	0.02652	0.162527	0	0	0	0	0	0	0	0	1	1	1
1927	rs9294631	6	65622463	A	G	0.05655	0.5815	0.4255	0.123806	0	0	0	0	0	0	0	0	0	0	1
1928	rs9342464	6	66005888	C	T	0.7887	0.1012	0.423	0.177139	0	0	0	0	0	0	0	1	1	1	1
1929	rs701655	6	69942506	G	A	0.1171	0	0.1086	0.0320752	0	0	0	0	0	0	0	0	0	0	1
1930	rs913543	6	70071173	G	A	0.1528	0.8284	0.4457	0.167563	0	0	0	0	0	0	0	1	1	1	1
1931	rs34837646	6	70854818	G	A	0	0	0.1124	0.0426398	0	0	0	0	0	0	0	0	0	0	1
1932	rs2747701	6	71238105	A	G	0.001984	0.5383	0.4747	0.174452	0	0	0	0	0	0	0	1	1	1	1
1933	rs2273566	6	71546702	C	T	0.3294	0.563	0.07449	0.100574	0	0	0	0	0	1	1	1	1	1	1
1934	rs2815738	6	73102442	C	T	0.127	0.01235	0.2551	0.0508457	0	0	0	0	0	0	0	0	1	1	1
1935	rs34821312	6	73332121	C	T	0.04563	0.008642	0.2058	0.0469991	0	0	0	0	0	0	0	0	0	1	1
1936	rs3798463	6	73752821	T	C	0	0.2531	0.0101	0.08987	0	0	0	0	0	0	0	0	1	1	1
1937	rs2280286	6	74079464	C	T	0.1369	0.2025	0.001263	0.0496038	0	0	0	0	0	0	0	0	1	1	1
1938	rs6453696	6	74466377	C	T	0.2569	0.1605	0.5025	0.048573	0	0	0	0	0	0	0	0	0	1	1
1939	rs17414687	6	76376552	G	A	0.1002	0.04198	0.3333	0.0584298	0	0	0	0	0	0	0	0	1	1	1
1940	rs3734312	6	76660397	T	C	0.01587	0.221	0.008838	0.0633054	0	0	0	0	0	0	0	0	0	1	1
1941	rs2655655	6	80228541	A	G	0.04861	0.02099	0.2109	0.0400896	0	0	0	0	0	0	0	0	0	0	1
1942	rs9353143	6	84563147	G	A	0.6657	0.2704	0.08838	0.135484	0	0	0	0	0	0	0	0	1	1	1
1943	rs9449776	6	84799059	C	T	0.6071	0.009877	0.06692	0.213119	0	0	0	0	0	0	1	1	1	1	1
1944	rs11753513	6	89388023	T	C	0.03968	0.1272	0.3775	0.0700062	0	0	0	0	0	0	0	0	0	0	1
1945	rs1130809	6	89793894	G	C	0.248	0.6741	0.1806	0.103092	0	0	0	0	0	0	0	1	1	1	1
1946	rs12200969	6	89926966	T	C	0.5308	0.0963	0.3687	0.0800776	0	0	0	0	0	0	0	0	0	1	1
1947	rs10502	6	90039670	G	C	0.08829	0.263	0.6364	0.123567	0	0	0	0	0	0	0	0	1	1	1
1948	rs4707557	6	90362783	A	C	0.2877	0.4642	0.02525	0.102567	0	0	0	0	0	1	1	1	1	1	1
1949	rs41402447	6	90486325	T	C	0.09425	0.009877	0.1995	0.038596	0	0	0	0	0	0	0	0	0	1	1
1950	rs2236182	6	90660754	G	A	0.002976	0.2346	0.0101	0.0778014	0	0	0	0	0	0	0	0	1	1	1
1951	rs62417812	6	96034560	C	T	0.0506	0.002469	0.1225	0.0264025	0	0	0	0	0	0	0	0	0	0	1
1952	rs3811069	6	96651740	A	G	0.3442	0.006173	0.002525	0.129193	0	0	0	0	0	0	0	0	0	1	1
1953	rs2252816	6	97058574	G	A	0.0248	0.5407	0.4053	0.135851	0	0	0	0	0	0	0	0	0	1	1
1954	rs11402	6	97339088	C	T	0.02877	0	0.1338	0.0360099	0	0	0	0	0	0	0	0	0	0	1
1955	rs9481410	6	97677118	G	A	0.4593	0.2272	0.7614	0.100823	0	0	0	0	0	1	1	1	1	1	1
1956	rs221527	6	99771540	T	C	0	0.001235	0.1402	0.0517445	0	0	0	0	0	0	0	0	0	0	1
1957	rs12203426	6	99893878	T	C	0	0.001235	0.1869	0.0706307	0	0	0	0	0	0	0	0	0	1	1
1958	rs3734354	6	100868779	G	T	0	0.3926	0.1452	0.108883	0	0	0	0	0	0	0	0	0	0	1
1959	rs7752614	6	105198267	A	G	0.378	0.002469	0.1427	0.0993785	0	0	0	0	0	0	0	0	0	0	1
1960	rs9486069	6	105821449	A	G	0.8442	0.001235	0.2917	0.314991	0	0	0	1	1	1	1	1	1	1	1
1961	rs811925	6	106547372	C	G	0.1657	0.02099	0.2071	0.0351284	0	0	0	0	0	0	0	0	0	0	1
1962	rs4946758	6	106959424	A	G	0.09722	0.5296	0.1806	0.0881925	0	0	0	0	0	0	0	0	0	1	1
1963	rs2015205	6	107113715	G	A	0.3056	0.1568	0.4785	0.0412828	0	0	0	0	0	0	0	0	0	1	1
1964	rs3734753	6	108029091	G	A	0.05655	0.1667	0.01768	0.0272427	0	0	0	0	0	0	0	0	0	0	1
1965	rs9386758	6	109197379	T	C	0.002976	0.2086	0.02273	0.0604888	0	0	0	0	0	0	0	0	0	0	1
1966	rs9400272	6	109616762	A	G	0.3671	0.1284	0.4167	0.0409599	0	0	0	0	0	0	0	0	0	1	0
1967	rs6927569	6	109621494	T	C	0.06647	0.5802	0.4747	0.122107	0	0	0	0	0	0	0	0	0	0	1
1968	rs72613250	6	109850201	C	A	0.07639	0.6778	0.3485	0.142682	0	0	0	0	0	0	0	0	0	1	1
1969	rs9885672	6	110107517	T	C	0.7867	0.4037	0.1679	0.140238	0	0	0	0	0	0	0	1	1	1	1
1970	rs12210538	6	110760008	A	G	0.003968	0	0.2323	0.0864066	0	0	0	0	0	0	0	0	1	1	1
1971	rs59615930	6	110964409	G	A	0.001984	0.3383	0.01894	0.117038	0	0	0	0	0	0	0	1	1	1	1
1972	rs11153279	6	111587266	T	C	0.07341	0.4469	0.6629	0.141023	0	0	0	0	0	0	0	1	1	1	1
1973	rs3218591	6	111696129	T	A	0.0009921	0	0.1641	0.0616498	0	0	0	0	0	0	0	0	0	1	0
1974	rs458486	6	111696852	T	C	0.03472	0.4296	0.5063	0.120491	0	0	0	0	0	0	0	0	0	0	1
1975	rs1043730	6	111901453	G	T	0.0009921	0	0.2109	0.0809342	0	0	0	0	0	0	0	0	1	1	1
1976	rs11153361	6	112671611	G	A	0.2083	0.03827	0.2197	0.0317921	0	0	0	0	0	0	0	0	0	0	1
1977	rs3756772	6	116325142	C	T	0.1716	0.7778	0.4255	0.132966	0	0	0	0	0	0	0	0	0	1	1
1978	rs2232470	6	116575083	C	A	0.02381	0.002469	0.3333	0.111212	0	0	0	0	0	0	0	1	1	0	0
1979	rs3828743	6	116600810	G	A	0.06052	0.637	0.2626	0.140473	0	0	0	0	0	0	0	0	0	1	1
1980	rs10485183	6	116720487	C	T	0.0873	0.02099	0.2689	0.0514298	0	0	0	0	0	0	0	0	1	1	1
1981	rs7762318	6	116875427	G	A	0.5893	0.09877	0.3902	0.0969784	0	0	0	0	0	0	0	0	0	1	0
1982	rs784133	6	116950833	T	C	0.01984	0.4963	0.3876	0.125851	0	0	0	0	0	0	0	0	0	0	1
1983	rs28360548	6	117130544	A	C	0.1488	0.02099	0.3258	0.0636363	0	0	0	0	0	0	0	1	1	1	1
1984	rs3734382	6	118886961	G	T	0.2331	0.6741	0.2525	0.0874218	0	0	0	0	0	0	0	0	1	1	1
1985	rs35917528	6	119137011	G	A	0.02381	0	0.1136	0.0304698	0	0	0	0	0	0	0	0	0	0	1
1986	rs2072890	6	119510941	C	A	0.6468	0.1741	0.1578	0.115567	0	0	0	0	0	0	0	0	0	0	1
1987	rs7745023	6	121577370	T	C	0.0248	0.09383	0.5821	0.174532	0	0	0	0	0	0	1	1	1	1	1
1988	rs6569336	6	123658776	G	T	0.3631	0.001235	0	0.148232	0	0	0	0	0	0	0	0	1	1	1
1989	rs9490809	6	123869607	G	C	0.5427	0.09136	0.5152	0.102937	0	0	0	0	0	0	0	1	1	1	1
1990	rs802497	6	124603390	A	G	0.09722	0.4691	0.7071	0.143396	0	0	0	0	0	0	0	1	1	1	1
1991	rs6569400	6	125232853	A	G	0.3968	0	0.2109	0.108327	0	0	0	0	0	0	0	0	1	0	0
1992	rs6927751	6	125252842	A	G	0.3284	0	0.001263	0.132037	0	0	0	0	0	0	0	0	0	1	1
1993	rs2295005	6	126278230	G	C	0.3065	0.04444	0.4987	0.0988886	0	0	0	0	0	0	1	1	1	1	1
1994	rs2236026	6	127768472	G	A	0.01786	0.6753	0.08207	0.236805	0	0	0	1	1	1	1	1	1	1	1
1995	rs675531	6	128040839	T	C	0.2927	0.8963	0.3106	0.174058	0	0	0	0	1	1	1	1	1	1	1
1996	rs17828130	6	128403745	A	G	0.1131	0.6012	0.6376	0.12818	0	0	0	0	0	0	0	0	0	1	1
1997	rs3816665	6	129571330	G	A	0.6091	0.08148	0.1604	0.132427	0	0	0	0	0	0	0	0	0	1	1
1998	rs7758540	6	130152479	T	C	0.6022	0.1284	0.625	0.116171	0	0	0	0	0	0	1	1	1	1	1
[truncated: 3,445 more rows]
