# Supplementary material for: An ancestry informative marker panel design for individual ancestry estimation of Hispanic population using whole exome sequencing data
Source: BMC Genomics. 2019 Dec 30;20(Suppl 12):1007. doi: 10.1186/s12864-019-6333-6 (PMC6936141; doi:10.1186/s12864-019-6333-6)
Supplement: Supplementary file 2 — Additional file 2: Table S2. Informativeness of AIMs of the UT-AIM250 panel. [file 12864_2019_6333_MOESM2_ESM.xlsx]

## Sheet: Table S2
Table S2. Informativeness of AIMs of the UT-AIM250 panel
Number	SNP rs#	Chr.	Position (Grch37/hg19)	Position (Grch38)	REF	ALT	AFR_AF	EAS_AF	EUR_AF	In	AFR_vs_EUR_In	AFR_vs_EAS_In	EAS_vs_EUR_In	Ancestry-specific
1	rs16891982	5	33951693	33951588	C	G	0.003968	0.004938	0.97096	0.568947	0.614188	2.65826e-05	0.611587	European
2	rs1426654	15	48426484	48134287	A	G	0.05456	0.01358	0.996212	0.547524	0.573542	0.00681748	0.644713	European
3	rs1871534	8	145639681	144414297	G	C	0.93948	0	0.001263	0.542573	0.572347	0.577117	0.000437922	African
4	rs404613	20	62173925	63542572	T	G	0.991071	0.03086	0.07323	0.506053	0.534611	0.598537	0.00467618	African
5	rs3827760	2	109513601	108897145	A	G	0	0.8852	0.01389	0.467397	0.00483819	0.508326	0.473232	East Asian
6	rs4726591	7	142481807	142814673	C	T	0.881	0.007407	0.008838	0.457007	0.479308	0.482587	3.18127e-05	African
7	rs653220	2	72707874	72480745	A	G	0.98016	0.007407	0.2247	0.449994	0.35691	0.622505	0.0707345	African
8	rs8071181	17	58508582	60431221	G	A	0.8155	0	0.006313	0.414997	0.418978	0.436955	0.00219292	African
9	rs6601495	8	10480377	10622867	G	C	0.8026	0.001235	0.001263	0.409636	0.420553	0.420641	7.85625e-08	African
10	rs3911730	18	67871343	70204107	A	C	0.8859	0.003704	0.08712	0.405914	0.36737	0.497323	0.0246494	African
11	rs2719918	15	25488786	25243639	T	G	0.8681	0.02469	0.03409	0.400121	0.419023	0.434513	0.000388806	African
12	rs6591651	11	61058867	61291395	T	C	0.92857	0.0321	0.1162	0.399957	0.383841	0.492728	0.0136175	African
13	rs7225888	17	29298304	30971286	C	G	0.7986	0.001235	0.008838	0.395341	0.398027	0.417057	0.0016243	African
14	rs4924987	17	19247075	19343762	G	A	0.04167	0.001235	0.8157	0.378525	0.357407	0.0122792	0.432618	European
15	rs12075	1	159175354	159205564	G	A	0	0.92593	0.4242	0.37293	0.17592	0.558381	0.157707	East Asian
16	rs3825663	14	90429749	89963405	A	G	0.8472	0.03951	0.03788	0.365961	0.392188	0.389756	8.92894e-06	African
17	rs77271505	21	42551130	41179203	T	G	0.7817	0.003704	0.02273	0.363418	0.357285	0.395351	0.00385184	African
18	rs17047661	1	207782889	207609544	A	G	0.7361	0	0.001263	0.362064	0.364856	0.369361	0.000437922	African
19	rs6546839	2	73680508	73453381	G	C	0.90774	0.01111	0.2386	0.36076	0.253803	0.505462	0.0712365	African
20	rs201922096	17	19015826	19112513	G	A	0.06052	0.07654	0.8876	0.358682	0.401851	0.000503629	0.381634	European
21	rs8135911	22	40815089	40419085	G	C	0.752	0	0.01389	0.356972	0.348826	0.382008	0.00483819	African
22	rs7749306	6	10687746	10687513	G	T	0.8214	0.04321	0.02146	0.356563	0.394283	0.360314	0.001926	African
23	rs7645635	3	188327555	188609767	T	C	0.7351	0	0.005051	0.35541	0.354061	0.368579	0.00175374	African
24	rs12142199	1	1249187	1313807	G	A	0.0377	0.01358	0.803	0.35451	0.352015	0.00302601	0.392188	European
25	rs12165943	22	46761497	46365600	C	G	0.876	0.002469	0.2058	0.354083	0.248219	0.489689	0.0712595	African
26	rs34819224	8	145223288	144168385	C	T	0.7272	0	0.002525	0.353571	0.35434	0.362449	0.000875896	African
27	rs15817	20	30193538	31605735	A	G	0.8522	0	0.1591	0.35341	0.264559	0.472748	0.0585817	African
28	rs4508712	22	46652959	46257062	A	G	0.9504	0.04815	0.2879	0.352769	0.26568	0.497962	0.0560946	African
29	rs11150606	16	31099011	31087690	T	C	0	0.7741	0.04167	0.349332	0.0146634	0.400273	0.322334	East Asian
30	rs6494466	15	64508763	64216564	G	A	0.9871	0.1432	0.2311	0.348782	0.364379	0.4448	0.00639783	African
31	rs11559290	4	159601676	158680524	C	T	0.88	0.0284	0.1351	0.348752	0.311587	0.440916	0.0204711	African
32	rs939875	12	65269047	64875267	G	A	0.7579	0	0.02778	0.348219	0.329788	0.386804	0.00972564	African
33	rs569336	11	100847069	100976338	G	A	0.1458	0.998765	0.298	0.347741	0.0170451	0.470232	0.33911	East Asian
34	rs12059068	1	173596273	173627134	A	G	0.7242	0	0.005051	0.347711	0.345687	0.360146	0.00175374	African
35	rs8139990	22	46501355	46105475	G	T	0.90079	0.003704	0.3561	0.347383	0.172536	0.514691	0.133458	African
36	rs2643103	17	58786625	60709264	A	G	0.8244	0.1037	0.003788	0.345371	0.433535	0.291664	0.0303751	African
37	rs139262276	1	1638994	1707555*	C	T	0.9246	0.1704	0.06818	0.343449	0.434974	0.326674	0.0127953	African
38	rs269868	15	45392075	45099877	G	A	0.8542	0.05062	0.06944	0.341108	0.356458	0.380765	0.000787685	African
39	rs1189899	14	57741550	57274832	A	G	0.8552	0.06173	0.06061	0.339889	0.368487	0.367051	2.7304e-06	African
40	rs1044498	6	132172368	131851228	A	C	0.92163	0.09877	0.1275	0.339089	0.363751	0.394368	0.00103079	African
41	rs28608208	7	98870997	99273374	A	G	0.008929	0.7025	0.8611	0.33774	0.457686	0.321037	0.0187739	European
42	rs68157013	12	11244725	11092126	C	G	0.92163	0.05432	0.2134	0.336799	0.287404	0.449951	0.0289238	African
43	rs17154865	7	107696289	108055844	C	T	0.7222	0.004938	0.006313	0.336099	0.341262	0.344437	4.2353e-05	African
44	rs1047626	4	42003671	42001654	A	G	0.91865	0.04691	0.2298	0.335579	0.271543	0.45687	0.0377916	African
45	rs12442525	15	42149506	41857308	G	C	0.04663	0.95062	0.4899	0.333744	0.140819	0.500565	0.147893	East Asian
46	rs2227906	17	62018164	63940804	A	C	0.7004	0.001235	0.002525	0.332365	0.334272	0.337936	0.000113133	African
47	rs7947368	11	6587228	6565998	G	A	0.7867	0.01481	0.05177	0.330727	0.319049	0.375625	0.00560855	African
48	rs7567833	2	3691548	3643958	A	G	0.7639	0.01605	0.02778	0.330598	0.334548	0.354346	0.000812042	African
49	rs1051431	12	123645803	123161256	G	A	0.8859	0.02222	0.2311	0.329883	0.238485	0.45814	0.056408	African
50	rs17822931	16	48258198	48224287	C	T	0.0009921	0.8148	0.1503	0.324968	0.0524637	0.432564	0.24133	East Asian
51	rs5743618	4	38798648	38797027	C	A	0.0119	0.007407	0.7197	0.324437	0.327784	0.000266355	0.336961	European
52	rs1229984	4	100239319	99318162	T	C	0	0.7099	0.01894	0.322411	0.00660937	0.349337	0.307856	East Asian
53	rs641320	3	138347957	138629115	G	A	0.7808	0.01975	0.05429	0.319593	0.311061	0.361644	0.00434368	African
54	rs10777084	12	88380094	87986317	T	C	0.8403	0.05062	0.08712	0.319542	0.323013	0.367432	0.00262604	African
55	rs7705335	5	72743925	73448100	G	C	0.6736	0	0.001263	0.319343	0.318671	0.32309	0.000437922	African
56	rs17027638	3	3197918	3156234	A	G	0	0.7111	0.02652	0.316558	0.00928023	0.350233	0.296523	East Asian
57	rs1110061	9	127262802	124500523	C	G	0.871	0.3037	0.01263	0.315858	0.460238	0.178584	0.095749	African
58	rs9486069	6	105821449	105373574	A	G	0.8442	0.001235	0.2917	0.314991	0.165731	0.460082	0.109947	African
59	rs10846	19	14582468	14471656	G	A	0.03571	0.8235	0.09343	0.314837	0.00712885	0.37315	0.301469	East Asian
60	rs1403626	3	66550762	66500338	G	C	0.8512	0.1605	0.02904	0.314679	0.409953	0.262519	0.0274935	African
61	rs2272044	3	44692564	44651072	C	G	0.001984	0.8037	0.1515	0.31454	0.0509242	0.419368	0.231877	East Asian
62	rs2228511	15	63954029	63661830	C	T	0.127	0.90247	0.1111	0.314466	0.000301515	0.34258	0.35884	East Asian
63	rs9915020	17	62820746	64824628	G	T	0.006944	0.8049	0.7083	0.313513	0.329489	0.407858	0.006367	East Asian
64	rs9324691	5	150718462	151338901	T	G	0.7262	0.001235	0.04167	0.31265	0.285849	0.357274	0.0122792	African
65	rs1427463	17	62492582	64496464	C	T	0.8234	0.02716	0.1149	0.312379	0.279824	0.386476	0.0156122	African
66	rs1061629	14	77926011	77459668	C	T	0.04762	0.92716	0.4924	0.311107	0.141029	0.466644	0.125371	East Asian
67	rs12030806	1	1361641	1426261	C	T	0.1052	0.007407	0.7854	0.31028	0.258977	0.026636	0.389676	European
68	rs3744231	17	73268801	75272720	C	T	0.02282	0.8494	0.6957	0.309778	0.291349	0.418677	0.0170706	East Asian
69	rs11559007	17	36453208	38297242	T	C	0.7857	0	0.1414	0.309293	0.22694	0.410207	0.0516975	African
70	rs323345	8	30702602	30845086	T	C	0.8681	0.0716	0.1275	0.307808	0.307343	0.367458	0.00441077	African
71	rs291102	1	207106478	206933133	G	A	0.7986	0.1123	0.01641	0.305931	0.38291	0.262355	0.0212787	African
72	rs3211166	14	69703158	69236441	A	G	0.05556	0.91111	0.3018	0.305548	0.0559093	0.435325	0.214135	East Asian
73	rs1320149	2	97493877	96828140	T	C	0.8859	0.1679	0.07576	0.303724	0.380766	0.287928	0.0101402	African
74	rs1265891	9	117110112	114347832	T	C	0.7212	0.05185	0.001263	0.302586	0.353369	0.269297	0.0157511	African
75	rs7193955	16	48122582	48088671	G	A	0.91766	0.1086	0.1944	0.302183	0.298361	0.378789	0.00724282	African
76	rs1891227	20	2097688	2117042	T	C	0.07341	0.8049	0.04798	0.301964	0.00142781	0.307772	0.339257	East Asian
77	rs2648307	3	12613866	12572367	T	C	0.0248	0.8815	0.375	0.301926	0.111395	0.448701	0.147136	East Asian
78	rs6499118	16	67265360	67231457	C	A	0.7738	0.02469	0.06818	0.301382	0.288835	0.347498	0.00554407	African
79	rs3760413	17	48452776	50375415	A	C	0	0.7704	0.1338	0.301266	0.0487719	0.397156	0.222382	East Asian
80	rs7588748	2	237123104	236214461	G	C	0.7837	0.001235	0.154	0.301038	0.21532	0.403994	0.0533666	African
81	rs6696455	1	175087729	175118593	T	C	0.06845	0.93457	0.572	0.30056	0.160862	0.44751	0.0964988	East Asian
82	rs9891361	17	39659913	41503661	G	A	0.8581	0.1	0.09217	0.300499	0.333946	0.325529	8.8259e-05	African
83	rs16956174	16	82033612	82000007	T	C	0.7321	0.04938	0.008838	0.300479	0.34333	0.280156	0.00799286	African
84	rs4301822	12	56755058	56361274	A	G	0.6438	0	0.001263	0.300236	0.298317	0.302693	0.000437922	African
85	rs4891392	18	67718688	70051452	A	G	0.7034	0	0.04293	0.299286	0.268067	0.344515	0.0151138	African
86	rs4656926	1	160650913	160681123	A	G	0.6379	0	0	0.299219	0.298767	0.298767	0	African
87	rs1052162	2	73829372	73602245	C	T	0.8313	0.01111	0.2399	0.298585	0.188219	0.423247	0.0717483	African
88	rs803736	9	125920376	123158097	G	A	0.02877	0.2617	0.8636	0.298433	0.422937	0.06172	0.198676	European
89	rs7108261	11	284299	284299	A	G	0.6438	0	0.002525	0.298136	0.294818	0.302693	0.000875896	African
90	rs331537	11	4471276	4450046	G	A	0.745	0.03951	0.02652	0.298075	0.321718	0.302673	0.000664876	African
91	rs3751631	15	52534344	52242147	G	A	0.12	0.03333	0.8131	0.296889	0.266597	0.0140184	0.367393	European
92	rs8030587	15	42981806	42689608	G	A	0.03274	0.7667	0.8043	0.296834	0.360548	0.329211	0.00104993	European
93	rs10421769	19	33605312	33114406	T	C	0.00496	0.007407	0.6641	0.296015	0.302568	0.0001226	0.297183	European
94	rs3813722	10	116073696	114313937	C	T	0.93353	0.1198	0.2424	0.29559	0.27847	0.386256	0.0128789	African
95	rs2271767	2	192279327	191414601	T	C	0.7688	0.06173	0.03157	0.295583	0.332646	0.292506	0.00260097	African
96	rs2242406	16	75574030	75540132	C	T	0.0009921	0.7049	0.04672	0.29554	0.0143914	0.341997	0.264277	East Asian
97	rs7246479	19	55824332	55312964	T	G	0.001984	0.8235	0.4912	0.294539	0.2049	0.437655	0.0632592	East Asian
98	rs6979	16	67691668	67657765	A	G	0.0119	0.8494	0.4798	0.293979	0.179284	0.439343	0.0798974	East Asian
99	rs3966287	22	25045947	24649980	T	C	0.6389	0	0.003788	0.29319	0.288403	0.29943	0.00131462	African
100	rs1057079	1	11205058	11145001	C	T	0.0377	0.8222	0.7475	0.292692	0.307082	0.368998	0.00414751	East Asian
101	rs1748	16	2138269	2088268	T	C	0.7768	0	0.1793	0.292133	0.191554	0.402563	0.0665621	African
102	rs2301721	7	27196113	27156494	C	T	0.91567	0.1506	0.1604	0.292019	0.325475	0.334466	9.14309e-05	African
103	rs2240444	2	74641624	74414497	G	C	0.0625	0.1704	0.8611	0.291632	0.371849	0.0146359	0.26291	European
104	rs3751847	16	30536672	30525351	A	G	0.02381	0.8679	0.4192	0.290877	0.132531	0.435834	0.116152	East Asian
105	rs734312	4	6303354	6301627	G	A	0.006944	0.821	0.5543	0.290548	0.229205	0.422619	0.0424119	East Asian
106	rs565778370	14	106053322	105586985	G	A	0.02381	0.1654	0.8144	0.290407	0.383853	0.0325473	0.228795	European
107	rs10957952	8	80941997	80029762	T	C	0.7857	0.09383	0.03157	0.290278	0.34648	0.270419	0.00859863	African
108	rs10796961	1	156556321	156586529	G	A	0.7421	0.03333	0.0404	0.289784	0.299273	0.309224	0.000176234	African
109	rs79032618	7	5460550	5420919	C	T	0	0.679	0.03535	0.288734	0.0124104	0.326893	0.261528	East Asian
110	rs7074847	10	22675857	22386928	A	G	0.6617	0	0.02146	0.28865	0.270293	0.314828	0.00749566	African
111	rs803056	5	132083458	132747766	G	C	0.05952	0.2815	0.8902	0.288304	0.406012	0.0466894	0.208103	European
112	rs4765	7	98984399	99386776	C	T	0.7163	0.001235	0.07576	0.286239	0.239017	0.349746	0.0242422	African
113	rs8942	1	207269919	207096574	C	T	0.9127	0.1556	0.1641	0.285497	0.318869	0.326539	6.72546e-05	African
114	rs61741379	1	6533393	6473333	G	C	0.7728	0.008642	0.1439	0.285348	0.215748	0.376302	0.0387439	African
115	rs620698	2	220466199	219601477	G	T	0.6806	0.006173	0.0303	0.283366	0.269655	0.311268	0.00442269	African
116	rs1553921	1	204438643	204469515	G	T	0.7956	0.1827	0.01389	0.282994	0.38507	0.201959	0.0469915	African
117	rs2385404	2	220197388	219332666	C	A	0.04167	0.8111	0.7462	0.282865	0.300632	0.35335	0.00306355	East Asian
118	rs40305	3	123411589	123692742	G	A	0.04563	0.05926	0.7639	0.28282	0.308905	0.000468552	0.291694	European
119	rs1185511	17	3627619	3724325	C	T	0.6111	0	0	0.282738	0.281367	0.281367	0	African
120	rs15772	10	15145855	15103856	C	G	0.8988	0.1	0.2197	0.282325	0.25899	0.366749	0.0136156	African
121	rs150594	5	37333727	37333625	A	G	0.879	0.1198	0.1503	0.279307	0.296647	0.325427	0.000997307	African
122	rs12608919	19	3543397	3543399	C	T	0.007937	0.8148	0.3333	0.279298	0.115475	0.414614	0.124301	East Asian
123	rs505058	1	156106185	156136394	T	C	0.752	0.01975	0.09217	0.278753	0.247128	0.338271	0.0134063	African
124	rs3749427	1	247150740	246987438	T	C	0.8423	0.02099	0.3763	0.278025	0.12003	0.414921	0.116473	African
125	rs2289863	19	4028783	4028785	C	T	0.8988	0.08519	0.2778	0.277204	0.218184	0.38353	0.0325883	African
126	rs9868484	3	108188993	108470146	G	A	0.6736	0.01481	0.7424	0.265677	0.00286705	0.289442	0.339568	European
127	rs2063573	12	22602796	22449862	A	G	0.1815	0.8778	0.1098	0.271599	0.00521007	0.268915	0.334379	East Asian
128	rs882856	11	120107411	120236702	G	A	0.255	0.004938	0.7045	0.226008	0.104944	0.0868716	0.331242	European
129	rs3814302	1	35900615	35435014	A	G	0.2649	0.221	0.95202	0.259352	0.28411	0.00131118	0.317756	European
130	rs12632456	3	58118555	58132828	G	A	0.3423	0.02716	0.7336	0.208739	0.0791667	0.0948524	0.312064	European
131	rs8908	17	79617871	81650841	A	G	0.2917	0.003704	0.6679	0.206445	0.0726695	0.104652	0.308167	European
132	rs6741066	2	44209477	43982338	C	T	0.6687	0.03827	0.7475	0.238497	0.00376391	0.250826	0.306285	European
133	rs4935502	10	55955444	54195684	T	G	0.1389	0.858	0.1225	0.26613	0.000296075	0.287373	0.30273	East Asian
134	rs7195066	16	89836323	89769915	C	T	0.248	0.01358	0.6869	0.206089	0.100184	0.0718871	0.300881	European
135	rs2106673	15	91452595	90909365	A	G	0.6766	0.02716	0.7184	0.24227	0.00103575	0.271536	0.300826	European
136	rs10009368	4	135121601	134200446	C	T	0.2629	0.01481	0.6742	0.196714	0.0875513	0.0763022	0.289853	European
137	rs2296470	1	36359669	35894068	A	G	0.4087	0.6716	0.01641	0.192176	0.137273	0.0352088	0.285278	East Asian
138	rs3754307	1	234606998	234471252	A	G	0.1141	0.7444	0.05429	0.236312	0.00591701	0.221399	0.283064	East Asian
139	rs1812240	22	42912106	42516100	C	T	0.1359	0.7519	0.06061	0.228479	0.00818527	0.207995	0.281026	East Asian
140	rs58018557	15	52901284	52609087	T	C	0.3462	0.121	0.8308	0.194522	0.127561	0.0366022	0.280221	European
141	rs6337	1	156848995	156879203	C	T	0.127	0.04568	0.7235	0.224497	0.1968	0.0108686	0.278661	European
142	rs10825114	10	55582905	53823145	G	T	0.1716	0.7198	0.04419	0.209718	0.0223651	0.16146	0.277942	East Asian
143	rs1128550	16	722548	672548	A	G	0.07044	0.002469	0.6174	0.226938	0.183552	0.0204752	0.277742	European
144	rs2296142	10	95168634	93408877	A	G	0.05655	0.6753	0.02525	0.24307	0.00319956	0.232887	0.273525	East Asian
145	rs1800414	15	28197037	27951891	T	C	0	0.5975	0	0.274574	0	0.272795	0.272795	East Asian
146	rs17261772	2	135911422	135153852	T	C	0.00496	0	0.5934	0.264022	0.256736	0.00172209	0.270244	European
147	rs202127964	15	23259512	22613584	T	A	0.3542	0.03827	0.6932	0.178188	0.0587613	0.0889313	0.267185	European
148	rs2074055	12	112191641	111753837	G	A	0.1835	0.5914	0.001263	0.184149	0.0648378	0.0910916	0.264706	East Asian
149	rs7596677	2	216272907	215408184	A	T	0.2262	0.94444	0.2816	0.244749	0.00202834	0.303909	0.262863	East Asian
150	rs118141562	1	35657874	35192273	G	C	0.6399	0.7	0.04545	0.207145	0.223609	0.00204403	0.262511	East Asian
151	rs10774648	12	112460147	112022343	T	G	0.125	0.5852	0.001263	0.192771	0.0422674	0.122883	0.260895	East Asian
152	rs7309681	12	112337874	111900070	C	T	0.0496	0.5852	0.001263	0.221427	0.0149701	0.186947	0.260895	East Asian
153	rs2301757	12	112703732	112265928	A	C	0.0496	0.584	0.001263	0.220765	0.0149701	0.186282	0.260161	East Asian
154	rs63749246	15	28596057	28350911	C	T	0.09623	0.1568	0.8447	0.262464	0.317145	0.00418535	0.260087	European
155	rs695871	12	112037000	111599196	G	C	0.2063	0.1123	0.7955	0.20405	0.18535	0.0083522	0.259953	European
156	rs12890621	14	106236128	105769791	T	A	0.002976	0.01235	0.6174	0.264443	0.276448	0.00155072	0.257014	European
157	rs12939056	17	7754993	7851675	G	A	0.002976	0.002469	0.5833	0.256231	0.255194	1.18514e-05	0.256467	European
158	rs7418709	1	62579907	62114235	C	T	0.2937	0.716	0.06061	0.174615	0.0500149	0.0920386	0.255317	East Asian
159	rs9566	19	30192475	29701568	G	A	0.06052	0.004938	0.5871	0.211269	0.176562	0.0143309	0.25293	European
160	rs6020	1	169519112	169549874	C	T	0.3284	0.6457	0.02652	0.168145	0.0897857	0.0512579	0.252173	East Asian
161	rs3739548	9	26892654	26892656	G	A	0.123	0.6741	0.04167	0.200128	0.0113977	0.170371	0.249965	East Asian
162	rs10067744	5	10282396	10282284	A	G	0.4821	0.06543	0.7146	0.169806	0.0284312	0.119888	0.248937	European
163	rs2072053	3	50197092	50159659	C	T	0	0.6148	0.01641	0.264401	0.00572121	0.283728	0.248377	East Asian
164	rs1446585	2	136407479	135649909	A	G	0.001984	0	0.5556	0.246406	0.241169	0.000688095	0.247388	European
165	rs2071205	3	50327429	50289998	A	G	0.1815	0.6062	0.01389	0.174693	0.046561	0.0984001	0.24733	East Asian
166	rs1052163	22	43435812	43039806	C	T	0.4454	0.1765	0.8485	0.166779	0.0930767	0.0432499	0.247161	European
167	rs12054944	5	167850748	168423743	A	G	0.3383	0.002469	0.5669	0.165895	0.0266117	0.1279	0.246594	European
168	rs2272801	1	169366516	169397278	G	A	0.09524	0.6519	0.03409	0.203671	0.00802485	0.180449	0.245529	East Asian
169	rs2231250	2	74756176	74529049	G	C	0.2956	0.1654	0.8346	0.182459	0.156844	0.0120764	0.24463	European
170	rs2056899	1	47607851	47142179	A	T	0.03671	0.01481	0.6035	0.2228	0.212493	0.00246454	0.244096	European
171	rs13274205	8	66620359	65708124	G	A	0.3224	0	0.5442	0.161834	0.0252728	0.127322	0.240719	European
172	rs202170060	19	55237677	54726211	C	T	0.04266	0.6667	0.04672	0.230704	4.82781e-05	0.243896	0.238885	East Asian
173	rs12184	1	1987993	2056554	T	C	0.09028	0.04691	0.6667	0.204892	0.193482	0.00373961	0.238655	European
174	rs4236176	6	170070723	169670627	A	G	0.5119	0.0679	0.7033	0.166296	0.0193565	0.131544	0.238632	European
175	rs3815076	17	42152103	44074735	G	A	0.09127	0.7099	0.07576	0.212208	0.000393385	0.219394	0.234732	East Asian
176	rs2269395	11	126228403	126358508	G	C	0.08333	0.5741	0.0101	0.188262	0.0170825	0.148788	0.234729	East Asian
177	rs2424922	20	31386449	32798643	T	C	0.06944	0.007407	0.5619	0.190672	0.154736	0.0149505	0.232706	European
178	rs876305	7	24758795	24719176	T	C	0.1558	0.01235	0.5707	0.164116	0.0973873	0.0390209	0.228683	European
179	rs201668686	16	65561	15561**	G	C	0.1925	0.02716	0.6086	0.161244	0.0936351	0.0388824	0.228213	European
180	rs4701188	5	178951598	179524597	G	A	0.1002	0.6679	0.05682	0.195041	0.00329077	0.185423	0.227873	East Asian
181	rs1846857	1	153012765	153040289	T	C	0.05556	0.5321	0.002525	0.188073	0.0152994	0.152717	0.226212	East Asian
182	rs3995818	16	57068106	57034194	A	G	0	0.5667	0.01263	0.240039	0.00439729	0.253978	0.225858	East Asian
183	rs17073322	13	50283819	49709683	T	C	0.05754	0.6025	0.02652	0.199701	0.0030561	0.188128	0.225455	East Asian
184	rs11554947	11	2329995	2308765	C	T	0.4127	0.7395	0.1061	0.150212	0.0643738	0.0558169	0.225249	East Asian
185	rs7499739	16	20561190	20549868	G	T	0.4683	0.1407	0.7816	0.149737	0.053583	0.065945	0.224572	European
186	rs4305737	6	145051594	144730458	G	A	0.0625	0.1346	0.7727	0.241033	0.294613	0.00747019	0.223328	European
187	rs709564	3	107096547	107377700	G	A	0.3433	0.8852	0.2525	0.1715	0.00494188	0.166992	0.222886	East Asian
188	rs11545432	16	89724313	89657905	C	G	0.00496	0.5309	0.003788	0.22208	3.9545e-05	0.219937	0.22253	East Asian
189	rs10497520	2	179644855	178780128	T	C	0.4038	0.2136	0.8523	0.15564	0.113375	0.0214516	0.222281	European
190	rs12917502	15	79045521	78753179	T	C	0.119	0.1062	0.7336	0.198878	0.209958	0.00020506	0.221189	European
191	rs3793927	10	74268031	72508273	T	C	0.0625	0.04321	0.6288	0.199459	0.198021	0.000934071	0.219547	European
192	rs201511452	16	70010432	69976529	G	T	0.1478	0.3753	0.95833	0.275135	0.39146	0.0343768	0.218945	European
193	rs469304	21	42824733	41452806	G	A	0.1488	0.003704	0.524	0.154766	0.0823104	0.046991	0.218833	European
194	rs936212	15	40581543	40289342	T	C	0	0.5654	0.01641	0.235786	0.00572121	0.253201	0.218817	East Asian
195	rs6588443	1	53250650	52784978	G	A	0.06845	0.01852	0.5707	0.184273	0.160185	0.00794927	0.218559	European
196	rs3759171	12	72307616	71913836	A	G	0.0377	0.116	0.7424	0.246434	0.303222	0.0112861	0.218383	European
197	rs1140697	2	29152456	28929590	A	G	0.3343	0.07407	0.6806	0.145906	0.0612369	0.0555377	0.217515	European
198	rs6966024	7	44924627	44885028	A	C	0.5685	0.7383	0.1149	0.153384	0.121971	0.0160361	0.2166	East Asian
199	rs6988443	8	11416428	11558919	C	T	0.4841	0.05556	0.6465	0.152164	0.0134807	0.129483	0.216003	European
200	rs11673347	19	35719257	35228354	G	A	0.12	0.03086	0.596	0.168101	0.131496	0.0151414	0.215658	European
201	rs4450561	2	26653457	26430589	G	A	0.1706	0.02099	0.5707	0.152851	0.0893242	0.0363923	0.214811	European
202	rs1058958	19	43529027	43024875	A	G	0.3492	0.008642	0.5341	0.146093	0.0174373	0.121447	0.214376	European
203	rs9789333	19	43702342	43198190	C	T	0.2421	0.8605	0.2348	0.186409	3.66837e-05	0.209103	0.214066	East Asian
204	rs2010875	15	65157482	64865283	C	T	0.1528	0.7728	0.1465	0.191889	3.89892e-05	0.208674	0.213657	East Asian
205	rs7019716	9	26116150	26116152	G	T	0.3641	0.09383	0.7045	0.142921	0.0594204	0.054497	0.213515	European
206	rs2229015	8	82357112	81444877	T	C	0.3681	0.7494	0.1275	0.144448	0.0401336	0.075763	0.213251	East Asian
207	rs2074840	2	242141719	241202304	C	T	0.4504	0.0716	0.6692	0.144897	0.0244967	0.101112	0.212917	European
208	rs17075508	5	172447762	173020759	G	A	0.06746	0.7407	0.1212	0.222713	0.00427914	0.26496	0.212765	East Asian
209	rs5758600	22	42538670	42142669	G	T	0	0.4938	0	0.216196	0	0.212369	0.212369	East Asian
210	rs10114347	9	88356743	85741828	A	G	0.4216	0.2185	0.8434	0.146488	0.100216	0.0240041	0.211734	European
211	rs2303186	16	22262514	22251193	C	A	0.4315	0.1173	0.7336	0.140958	0.0477664	0.0649643	0.211412	European
212	rs3800550	6	170190659	169790563	G	T	0.4127	0.8333	0.2083	0.145971	0.0247393	0.0983558	0.211126	East Asian
213	rs665983	9	90588903	87973988	C	T	0.373	0.7012	0.0947	0.140698	0.0569806	0.0552032	0.21061	East Asian
214	rs71387660	16	29395453	29384132	A	G	0.008929	0.01235	0.5391	0.212324	0.216658	0.000139575	0.210557	European
215	rs2270068	5	142421415	143041850	T	G	0	0.4889	0	0.21359	0	0.209705	0.209705	East Asian
216	rs2076349	1	209800230	209626885	C	T	0.3343	0.5753	0.02652	0.140265	0.0922091	0.0295826	0.209537	East Asian
217	rs11264303	1	155030557	155058081	A	C	0.4375	0.006173	0.5152	0.154733	0.0030285	0.167786	0.208651	European
218	rs2274789	1	1133077	1197697	A	G	0.3839	0.1235	0.7374	0.14009	0.0649222	0.0464726	0.208641	European
219	rs17697324	16	75728368	75694470	A	G	0.01984	0.6099	0.04293	0.21775	0.00224291	0.239838	0.208641	East Asian
220	rs3819946	1	75175886	74710202	T	C	0.5288	0.7691	0.1503	0.140858	0.0833783	0.0321697	0.2081	East Asian
221	rs7537203	1	36225948	35760347	T	C	0.3065	0.2481	0.8636	0.166698	0.171287	0.00213031	0.20759	European
222	rs9288952	3	112185025	112466178	G	A	0.8492	0.2802	0.04167	0.27209	0.388526	0.176133	0.0580382	African
223	rs10934940	3	130124491	130405647	G	A	0.3115	0.1642	0.7828	0.150061	0.116876	0.0151565	0.206787	European
224	rs2236026	6	127768472	127447327	G	A	0.01786	0.6753	0.08207	0.236805	0.0117194	0.285328	0.206338	East Asian
225	rs10238965	7	99145845	99548222	C	T	0.04167	0.6679	0.8396	0.276208	0.379308	0.245923	0.0201835	European
226	rs7172	1	151372138	151399662	G	A	0.3204	0.2074	0.8258	0.154995	0.137594	0.00826578	0.206108	European
227	rs10904535	10	696237	650297	G	A	0.881	0.2704	0.0947	0.258131	0.353748	0.20735	0.0267705	African
228	rs2230677	1	29475394	29148882	C	G	0.5685	0.1519	0.7677	0.142528	0.0226292	0.0986713	0.205896	European
229	rs394558	3	10302172	10260488	G	A	0.619	0.0284	0.5732	0.183671	0.00108951	0.232783	0.205777	African
230	rs2289443	4	75023709	74157992	C	T	0.8056	0.1802	0.04293	0.262486	0.346788	0.210928	0.0253533	African
231	rs10142728	14	94464489	93998143	G	A	0.3313	0.6247	0.05303	0.137196	0.0681283	0.043773	0.205751	East Asian
232	rs10792447	11	64591972	64824500	T	C	0.502	0.04938	0.6174	0.150183	0.00677107	0.143924	0.205549	European
233	rs2274271	14	55655692	55188974	C	T	0.8671	0.2481	0.08965	0.255719	0.345417	0.210447	0.0231152	African
234	rs28418661	15	28953412	28708266	C	T	0.2688	0.6309	0.05682	0.139771	0.0442062	0.0678404	0.205262	East Asian
235	rs2287499	17	7592168	7688850	C	G	0.91369	0.3	0.1376	0.253104	0.344582	0.217748	0.0196614	African
236	rs3818115	6	170597305	170288217	C	T	0.05258	0.5765	0.0303	0.185572	0.00158065	0.178965	0.205128	East Asian
237	rs6135048	20	1457910	1477265	C	A	0.06151	0.7506	0.1389	0.22601	0.00850121	0.279002	0.204711	East Asian
238	rs28379235	7	16129153	16089528	C	T	0.06548	0.3815	0.8346	0.230809	0.342995	0.0779995	0.112957	European
239	rs6987308	8	144775871	143693701	C	A	0.5089	0.7741	0.1591	0.137256	0.0713937	0.0389186	0.20469	East Asian
240	rs1052117	2	101186088	100569626	C	T	0.3621	0.01975	0.5492	0.139387	0.0177507	0.111721	0.204449	European
241	rs2514256	11	67171736	67404265	C	T	0.8552	0.2556	0.08207	0.250109	0.342489	0.196003	0.027934	African
242	rs72643557	11	61579427	61811955	C	T	0	0.4864	0.001263	0.209725	0.000437922	0.208352	0.204222	East Asian
243	rs686038	15	41190989	40898791	A	G	0.7589	0.3593	0.02273	0.226269	0.338698	0.0834657	0.106943	African
244	rs3739103	2	174103160	173238432	T	C	0.05655	0.558	0.02399	0.178718	0.00352492	0.165017	0.203245	East Asian
245	rs17437781	2	165424837	164568327	A	G	0.2153	0.009877	0.5177	0.136761	0.0503591	0.0637281	0.203004	European
246	rs7237888	18	70209321	72542086	C	A	0.1617	0.3765	0.92551	0.23622	0.33555	0.0299602	0.183109	European
247	rs11694828	2	228565656	227700940	G	A	0.255	0.002469	0.4886	0.134911	0.0295822	0.0914482	0.202287	European
248	rs138993	22	43610207	43214201	A	G	0.378	0.08272	0.6679	0.134145	0.0427272	0.0654913	0.201212	European
249	rs2236005	22	26422980	26027014	A	G	0.9375	0.2321	0.178	0.27333	0.335393	0.290899	0.00224972	African
250	rs2271724	15	68612556	68320218	T	C	0.07738	0.5691	0.0303	0.170005	0.00561691	0.151342	0.200935	East Asian
*rs139262276 was merged into rs6658335 on July 1, 2015
**rs201668686 was merged into rs79542548 on July 19, 2016
