# Supplementary material for: An ancestry informative marker panel design for individual ancestry estimation of Hispanic population using whole exome sequencing data
Source: BMC Genomics. 2019 Dec 30;20(Suppl 12):1007. doi: 10.1186/s12864-019-6333-6 (PMC6936141; doi:10.1186/s12864-019-6333-6)
Supplement: Supplementary file 3 — Additional file 3: Table S3. The ancestral proportions and clinical data of TCGA-LIHC samples (S3A: tumor DNAs; S3B: normal DNAs). [file 12864_2019_6333_MOESM3_ESM.xlsx]

## Sheet: Admixture of TCGA-LIHC-tumor
Table S3A. The ancestral proportions and clinical data of TCGA-LIHC samples (tumors only)
		STRUCTURE
No	Sample Name	European	East Asian	African	Case ID	SampleType	Self-reported Race	Self-reported Ethnicity	Group	Remark
1	TCGA-G3-A3CJ-01A	0.188	0.798	0.013	TCGA-G3-A3CJ	Primary Tumor	american indian or alaska native	not hispanic or latino	American Indian/Alaska Native
2	TCGA-RC-A6M3-01A	0.66	0.337	0.003	TCGA-RC-A6M3	Primary Tumor	american indian or alaska native	not reported	American Indian/Alaska Native
3	TCGA-2V-A95S-01A	0.023	0.977	0.001	TCGA-2V-A95S	Primary Tumor	asian	not hispanic or latino	Asian
4	TCGA-5C-AAPD-01A	0	0.999	0	TCGA-5C-AAPD	Primary Tumor	asian	not hispanic or latino	Asian
5	TCGA-BC-A10W-01A	0.001	0.999	0	TCGA-BC-A10W	Primary Tumor	asian	not hispanic or latino	Asian
6	TCGA-CC-5258-01A	0.007	0.992	0.001	TCGA-CC-5258	Primary Tumor	asian	not hispanic or latino	Asian
7	TCGA-CC-5259-01A	0.001	0.999	0	TCGA-CC-5259	Primary Tumor	asian	not hispanic or latino	Asian
8	TCGA-CC-5260-01A	0.001	0.999	0	TCGA-CC-5260	Primary Tumor	asian	not hispanic or latino	Asian
9	TCGA-CC-5261-01A	0.01	0.989	0	TCGA-CC-5261	Primary Tumor	asian	not hispanic or latino	Asian
10	TCGA-CC-5262-01A	0.005	0.992	0.003	TCGA-CC-5262	Primary Tumor	asian	not hispanic or latino	Asian
11	TCGA-CC-5263-01A	0.125	0.874	0	TCGA-CC-5263	Primary Tumor	asian	not hispanic or latino	Asian
12	TCGA-CC-5264-01A	0.001	0.998	0.001	TCGA-CC-5264	Primary Tumor	asian	not hispanic or latino	Asian
13	TCGA-CC-A123-01A	0.005	0.995	0.001	TCGA-CC-A123	Primary Tumor	asian	not hispanic or latino	Asian
14	TCGA-CC-A1HT-01A	0.013	0.986	0.001	TCGA-CC-A1HT	Primary Tumor	asian	not hispanic or latino	Asian
15	TCGA-CC-A3M9-01A	0.001	0.999	0	TCGA-CC-A3M9	Primary Tumor	asian	not hispanic or latino	Asian
16	TCGA-CC-A3MA-01A	0.002	0.997	0.001	TCGA-CC-A3MA	Primary Tumor	asian	not hispanic or latino	Asian
17	TCGA-CC-A3MB-01A	0.003	0.993	0.004	TCGA-CC-A3MB	Primary Tumor	asian	not hispanic or latino	Asian
18	TCGA-CC-A3MC-01A	0.007	0.992	0.001	TCGA-CC-A3MC	Primary Tumor	asian	not hispanic or latino	Asian
19	TCGA-CC-A5UC-01A	0.001	0.999	0	TCGA-CC-A5UC	Primary Tumor	asian	not hispanic or latino	Asian
20	TCGA-CC-A5UD-01A	0.033	0.965	0.002	TCGA-CC-A5UD	Primary Tumor	asian	not hispanic or latino	Asian
21	TCGA-CC-A5UE-01A	0.001	0.999	0	TCGA-CC-A5UE	Primary Tumor	asian	not hispanic or latino	Asian
22	TCGA-CC-A7IE-01A	0.008	0.984	0.008	TCGA-CC-A7IE	Primary Tumor	asian	not hispanic or latino	Asian
23	TCGA-CC-A7IF-01A	0.003	0.995	0.001	TCGA-CC-A7IF	Primary Tumor	asian	not hispanic or latino	Asian
24	TCGA-CC-A7IG-01A	0.008	0.991	0.001	TCGA-CC-A7IG	Primary Tumor	asian	not hispanic or latino	Asian
25	TCGA-CC-A7IH-01A	0.003	0.992	0.006	TCGA-CC-A7IH	Primary Tumor	asian	not hispanic or latino	Asian
26	TCGA-CC-A7II-01A	0.018	0.978	0.003	TCGA-CC-A7II	Primary Tumor	asian	not hispanic or latino	Asian
27	TCGA-CC-A7IJ-01A	0.001	0.999	0.001	TCGA-CC-A7IJ	Primary Tumor	asian	not hispanic or latino	Asian
28	TCGA-CC-A7IK-01A	0.001	0.999	0	TCGA-CC-A7IK	Primary Tumor	asian	not hispanic or latino	Asian
29	TCGA-CC-A7IL-01A	0.004	0.995	0.001	TCGA-CC-A7IL	Primary Tumor	asian	not hispanic or latino	Asian
30	TCGA-CC-A8HS-01A	0	0.997	0.002	TCGA-CC-A8HS	Primary Tumor	asian	not hispanic or latino	Asian
31	TCGA-CC-A8HT-01A	0.017	0.981	0.002	TCGA-CC-A8HT	Primary Tumor	asian	not hispanic or latino	Asian
32	TCGA-CC-A8HU-01A	0.007	0.99	0.002	TCGA-CC-A8HU	Primary Tumor	asian	not hispanic or latino	Asian
33	TCGA-CC-A8HV-01A	0.001	0.999	0	TCGA-CC-A8HV	Primary Tumor	asian	not hispanic or latino	Asian
34	TCGA-CC-A9FS-01A	0.01	0.968	0.022	TCGA-CC-A9FS	Primary Tumor	asian	not hispanic or latino	Asian
35	TCGA-CC-A9FU-01A	0	0.999	0	TCGA-CC-A9FU	Primary Tumor	asian	not hispanic or latino	Asian
36	TCGA-CC-A9FV-01A	0.001	0.995	0.004	TCGA-CC-A9FV	Primary Tumor	asian	not hispanic or latino	Asian
37	TCGA-CC-A9FW-01A	0.001	0.998	0.001	TCGA-CC-A9FW	Primary Tumor	asian	not hispanic or latino	Asian
38	TCGA-DD-A116-01A	0	0.999	0	TCGA-DD-A116	Primary Tumor	asian	not hispanic or latino	Asian
39	TCGA-DD-A119-01A	0.003	0.996	0.001	TCGA-DD-A119	Primary Tumor	asian	not hispanic or latino	Asian
40	TCGA-DD-A1EA-01A	0.001	0.999	0	TCGA-DD-A1EA	Primary Tumor	asian	not hispanic or latino	Asian
41	TCGA-DD-A1EI-01A	0.006	0.993	0.001	TCGA-DD-A1EI	Primary Tumor	asian	not hispanic or latino	Asian
42	TCGA-DD-A39Y-01A	0.001	0.999	0	TCGA-DD-A39Y	Primary Tumor	asian	not hispanic or latino	Asian
43	TCGA-DD-A3A3-01A	0.035	0.94	0.025	TCGA-DD-A3A3	Primary Tumor	asian	not hispanic or latino	Asian
44	TCGA-DD-AAC8-01A	0.001	0.997	0.002	TCGA-DD-AAC8	Primary Tumor	asian	not hispanic or latino	Asian
45	TCGA-DD-AAC9-01A	0.005	0.993	0.002	TCGA-DD-AAC9	Primary Tumor	asian	not hispanic or latino	Asian
46	TCGA-DD-AACA-01A	0.001	0.998	0	TCGA-DD-AACA	Primary Tumor	asian	not hispanic or latino	Asian
47	TCGA-DD-AACA-02A	0.001	0.999	0	TCGA-DD-AACA	Recurrent Tumor	asian	not hispanic or latino	Asian
48	TCGA-DD-AACA-02B	0.001	0.999	0	TCGA-DD-AACA	Recurrent Tumor	asian	not hispanic or latino	Asian
49	TCGA-DD-AACB-01A	0.001	0.998	0	TCGA-DD-AACB	Primary Tumor	asian	not hispanic or latino	Asian
50	TCGA-DD-AACC-01A	0	0.999	0	TCGA-DD-AACC	Primary Tumor	asian	not hispanic or latino	Asian
51	TCGA-DD-AACD-01A	0.001	0.995	0.004	TCGA-DD-AACD	Primary Tumor	asian	not hispanic or latino	Asian
52	TCGA-DD-AACE-01A	0.001	0.998	0.001	TCGA-DD-AACE	Primary Tumor	asian	not hispanic or latino	Asian
53	TCGA-DD-AACF-01A	0.001	0.999	0	TCGA-DD-AACF	Primary Tumor	asian	not hispanic or latino	Asian
54	TCGA-DD-AACG-01A	0.004	0.995	0	TCGA-DD-AACG	Primary Tumor	asian	not hispanic or latino	Asian
55	TCGA-DD-AACH-01A	0.001	0.999	0	TCGA-DD-AACH	Primary Tumor	asian	not hispanic or latino	Asian
56	TCGA-DD-AACI-01A	0.001	0.998	0	TCGA-DD-AACI	Primary Tumor	asian	not hispanic or latino	Asian
57	TCGA-DD-AACJ-01A	0	0.999	0	TCGA-DD-AACJ	Primary Tumor	asian	not hispanic or latino	Asian
58	TCGA-DD-AACK-01A	0.001	0.998	0	TCGA-DD-AACK	Primary Tumor	asian	not hispanic or latino	Asian
59	TCGA-DD-AACL-01A	0.001	0.998	0.001	TCGA-DD-AACL	Primary Tumor	asian	not hispanic or latino	Asian
60	TCGA-DD-AACM-01A	0.001	0.999	0.001	TCGA-DD-AACM	Primary Tumor	asian	not hispanic or latino	Asian
61	TCGA-DD-AACN-01A	0	0.999	0	TCGA-DD-AACN	Primary Tumor	asian	not hispanic or latino	Asian
62	TCGA-DD-AACO-01A	0.003	0.997	0	TCGA-DD-AACO	Primary Tumor	asian	not hispanic or latino	Asian
63	TCGA-DD-AACP-01A	0	0.999	0	TCGA-DD-AACP	Primary Tumor	asian	not hispanic or latino	Asian
64	TCGA-DD-AACQ-01A	0.001	0.998	0.001	TCGA-DD-AACQ	Primary Tumor	asian	not hispanic or latino	Asian
65	TCGA-DD-AACS-01A	0	0.998	0.001	TCGA-DD-AACS	Primary Tumor	asian	not hispanic or latino	Asian
66	TCGA-DD-AACT-01A	0.009	0.99	0.001	TCGA-DD-AACT	Primary Tumor	asian	not hispanic or latino	Asian
67	TCGA-DD-AACU-01A	0.001	0.998	0	TCGA-DD-AACU	Primary Tumor	asian	not hispanic or latino	Asian
68	TCGA-DD-AACV-01A	0	0.999	0	TCGA-DD-AACV	Primary Tumor	asian	not hispanic or latino	Asian
69	TCGA-DD-AACW-01A	0.001	0.999	0	TCGA-DD-AACW	Primary Tumor	asian	not hispanic or latino	Asian
70	TCGA-DD-AACX-01A	0	0.999	0	TCGA-DD-AACX	Primary Tumor	asian	not hispanic or latino	Asian
71	TCGA-DD-AACY-01A	0.001	0.999	0	TCGA-DD-AACY	Primary Tumor	asian	not hispanic or latino	Asian
72	TCGA-DD-AACZ-01A	0	0.998	0.001	TCGA-DD-AACZ	Primary Tumor	asian	not hispanic or latino	Asian
73	TCGA-DD-AAD0-01A	0	0.999	0	TCGA-DD-AAD0	Primary Tumor	asian	not hispanic or latino	Asian
74	TCGA-DD-AAD1-01A	0.001	0.999	0	TCGA-DD-AAD1	Primary Tumor	asian	not hispanic or latino	Asian
75	TCGA-DD-AAD2-01A	0.001	0.999	0.001	TCGA-DD-AAD2	Primary Tumor	asian	not hispanic or latino	Asian
76	TCGA-DD-AAD3-01A	0	0.999	0	TCGA-DD-AAD3	Primary Tumor	asian	not hispanic or latino	Asian
77	TCGA-DD-AAD5-01A	0.001	0.993	0.006	TCGA-DD-AAD5	Primary Tumor	asian	not hispanic or latino	Asian
78	TCGA-DD-AAD6-01A	0	0.999	0	TCGA-DD-AAD6	Primary Tumor	asian	not hispanic or latino	Asian
79	TCGA-DD-AAD8-01A	0.001	0.998	0.001	TCGA-DD-AAD8	Primary Tumor	asian	not hispanic or latino	Asian
80	TCGA-DD-AADA-01A	0	0.999	0	TCGA-DD-AADA	Primary Tumor	asian	not hispanic or latino	Asian
81	TCGA-DD-AADB-01A	0	0.999	0	TCGA-DD-AADB	Primary Tumor	asian	not hispanic or latino	Asian
82	TCGA-DD-AADC-01A	0	0.999	0.001	TCGA-DD-AADC	Primary Tumor	asian	not hispanic or latino	Asian
83	TCGA-DD-AADD-01A	0.003	0.996	0.001	TCGA-DD-AADD	Primary Tumor	asian	not hispanic or latino	Asian
84	TCGA-DD-AADE-01A	0.001	0.998	0.001	TCGA-DD-AADE	Primary Tumor	asian	not hispanic or latino	Asian
85	TCGA-DD-AADF-01A	0.001	0.999	0	TCGA-DD-AADF	Primary Tumor	asian	not hispanic or latino	Asian
86	TCGA-DD-AADG-01A	0.001	0.998	0	TCGA-DD-AADG	Primary Tumor	asian	not hispanic or latino	Asian
87	TCGA-DD-AADI-01A	0.001	0.999	0.001	TCGA-DD-AADI	Primary Tumor	asian	not hispanic or latino	Asian
88	TCGA-DD-AADJ-01A	0	0.999	0	TCGA-DD-AADJ	Primary Tumor	asian	not hispanic or latino	Asian
89	TCGA-DD-AADK-01A	0.002	0.998	0.001	TCGA-DD-AADK	Primary Tumor	asian	not hispanic or latino	Asian
90	TCGA-DD-AADL-01A	0.001	0.999	0.001	TCGA-DD-AADL	Primary Tumor	asian	not hispanic or latino	Asian
91	TCGA-DD-AADM-01A	0.001	0.999	0	TCGA-DD-AADM	Primary Tumor	asian	not hispanic or latino	Asian
92	TCGA-DD-AADN-01A	0	0.999	0.001	TCGA-DD-AADN	Primary Tumor	asian	not hispanic or latino	Asian
93	TCGA-DD-AADO-01A	0	0.999	0	TCGA-DD-AADO	Primary Tumor	asian	not hispanic or latino	Asian
94	TCGA-DD-AADP-01A	0.001	0.995	0.004	TCGA-DD-AADP	Primary Tumor	asian	not hispanic or latino	Asian
95	TCGA-DD-AADQ-01A	0.001	0.999	0	TCGA-DD-AADQ	Primary Tumor	asian	not hispanic or latino	Asian
96	TCGA-DD-AADR-01A	0.001	0.999	0	TCGA-DD-AADR	Primary Tumor	asian	not hispanic or latino	Asian
97	TCGA-DD-AADS-01A	0	0.999	0.001	TCGA-DD-AADS	Primary Tumor	asian	not hispanic or latino	Asian
98	TCGA-DD-AADU-01A	0.001	0.999	0	TCGA-DD-AADU	Primary Tumor	asian	not hispanic or latino	Asian
99	TCGA-DD-AADV-01A	0	0.999	0	TCGA-DD-AADV	Primary Tumor	asian	not hispanic or latino	Asian
100	TCGA-DD-AADW-01A	0	0.999	0	TCGA-DD-AADW	Primary Tumor	asian	not hispanic or latino	Asian
101	TCGA-DD-AADY-01A	0.001	0.999	0	TCGA-DD-AADY	Primary Tumor	asian	not hispanic or latino	Asian
102	TCGA-DD-AAE0-01A	0	0.999	0.001	TCGA-DD-AAE0	Primary Tumor	asian	not hispanic or latino	Asian
103	TCGA-DD-AAE1-01A	0.001	0.998	0.001	TCGA-DD-AAE1	Primary Tumor	asian	not hispanic or latino	Asian
104	TCGA-DD-AAE2-01A	0	0.999	0.001	TCGA-DD-AAE2	Primary Tumor	asian	not hispanic or latino	Asian
105	TCGA-DD-AAE3-01A	0	0.999	0.001	TCGA-DD-AAE3	Primary Tumor	asian	not hispanic or latino	Asian
106	TCGA-DD-AAE4-01A	0	0.999	0	TCGA-DD-AAE4	Primary Tumor	asian	not hispanic or latino	Asian
107	TCGA-DD-AAE6-01A	0	0.999	0	TCGA-DD-AAE6	Primary Tumor	asian	not hispanic or latino	Asian
108	TCGA-DD-AAE7-01A	0.001	0.999	0	TCGA-DD-AAE7	Primary Tumor	asian	not hispanic or latino	Asian
109	TCGA-DD-AAE8-01A	0.001	0.999	0	TCGA-DD-AAE8	Primary Tumor	asian	not hispanic or latino	Asian
110	TCGA-DD-AAE9-01A	0.001	0.999	0	TCGA-DD-AAE9	Primary Tumor	asian	not hispanic or latino	Asian
111	TCGA-DD-AAEA-01A	0	0.999	0	TCGA-DD-AAEA	Primary Tumor	asian	not hispanic or latino	Asian
112	TCGA-DD-AAEB-01A	0.002	0.998	0.001	TCGA-DD-AAEB	Primary Tumor	asian	not hispanic or latino	Asian
113	TCGA-DD-AAED-01A	0.001	0.996	0.002	TCGA-DD-AAED	Primary Tumor	asian	not hispanic or latino	Asian
114	TCGA-DD-AAEE-01A	0	0.999	0	TCGA-DD-AAEE	Primary Tumor	asian	not hispanic or latino	Asian
115	TCGA-DD-AAEG-01A	0.001	0.999	0	TCGA-DD-AAEG	Primary Tumor	asian	not hispanic or latino	Asian
116	TCGA-DD-AAEH-01A	0	0.999	0.001	TCGA-DD-AAEH	Primary Tumor	asian	not hispanic or latino	Asian
117	TCGA-DD-AAEI-01A	0	0.999	0	TCGA-DD-AAEI	Primary Tumor	asian	not hispanic or latino	Asian
118	TCGA-DD-AAEK-01A	0	0.999	0	TCGA-DD-AAEK	Primary Tumor	asian	not hispanic or latino	Asian
119	TCGA-DD-AAVP-01A	0.001	0.999	0.001	TCGA-DD-AAVP	Primary Tumor	asian	not hispanic or latino	Asian
120	TCGA-DD-AAVQ-01A	0.001	0.999	0.001	TCGA-DD-AAVQ	Primary Tumor	asian	not hispanic or latino	Asian
121	TCGA-DD-AAVR-01A	0.001	0.999	0	TCGA-DD-AAVR	Primary Tumor	asian	not hispanic or latino	Asian
122	TCGA-DD-AAVS-01A	0	0.998	0.001	TCGA-DD-AAVS	Primary Tumor	asian	not hispanic or latino	Asian
123	TCGA-DD-AAVU-01A	0	0.999	0	TCGA-DD-AAVU	Primary Tumor	asian	not hispanic or latino	Asian
124	TCGA-DD-AAVV-01A	0.001	0.999	0	TCGA-DD-AAVV	Primary Tumor	asian	not hispanic or latino	Asian
125	TCGA-DD-AAVW-01A	0	0.999	0	TCGA-DD-AAVW	Primary Tumor	asian	not hispanic or latino	Asian
126	TCGA-DD-AAVX-01A	0.002	0.994	0.004	TCGA-DD-AAVX	Primary Tumor	asian	not hispanic or latino	Asian
127	TCGA-DD-AAVY-01A	0	0.999	0.001	TCGA-DD-AAVY	Primary Tumor	asian	not hispanic or latino	Asian
128	TCGA-DD-AAVZ-01A	0.001	0.998	0.001	TCGA-DD-AAVZ	Primary Tumor	asian	not hispanic or latino	Asian
129	TCGA-DD-AAW0-01A	0.003	0.996	0	TCGA-DD-AAW0	Primary Tumor	asian	not hispanic or latino	Asian
130	TCGA-DD-AAW1-01A	0.002	0.998	0	TCGA-DD-AAW1	Primary Tumor	asian	not hispanic or latino	Asian
131	TCGA-DD-AAW2-01A	0	1	0	TCGA-DD-AAW2	Primary Tumor	asian	not hispanic or latino	Asian
132	TCGA-DD-AAW3-01A	0	0.999	0	TCGA-DD-AAW3	Primary Tumor	asian	not hispanic or latino	Asian
133	TCGA-ED-A459-01A	0.001	0.998	0.001	TCGA-ED-A459	Primary Tumor	asian	not hispanic or latino	Asian
134	TCGA-ED-A4XI-01A	0.002	0.998	0	TCGA-ED-A4XI	Primary Tumor	asian	not hispanic or latino	Asian
135	TCGA-ED-A5KG-01A	0.004	0.995	0.001	TCGA-ED-A5KG	Primary Tumor	asian	not hispanic or latino	Asian
136	TCGA-ED-A66X-01A	0.069	0.931	0	TCGA-ED-A66X	Primary Tumor	asian	not hispanic or latino	Asian
137	TCGA-ED-A66Y-01A	0	0.999	0.001	TCGA-ED-A66Y	Primary Tumor	asian	not hispanic or latino	Asian
138	TCGA-ED-A7PX-01A	0.089	0.91	0.001	TCGA-ED-A7PX	Primary Tumor	asian	not hispanic or latino	Asian
139	TCGA-ED-A7PY-01A	0.018	0.98	0.002	TCGA-ED-A7PY	Primary Tumor	asian	not hispanic or latino	Asian
140	TCGA-ED-A7PZ-01A	0.002	0.998	0	TCGA-ED-A7PZ	Primary Tumor	asian	not hispanic or latino	Asian
141	TCGA-ED-A7XO-01A	0.04	0.958	0.003	TCGA-ED-A7XO	Primary Tumor	asian	not hispanic or latino	Asian
142	TCGA-ED-A7XP-01A	0.001	0.998	0.001	TCGA-ED-A7XP	Primary Tumor	asian	not hispanic or latino	Asian
143	TCGA-ED-A82E-01A	0	0.999	0	TCGA-ED-A82E	Primary Tumor	asian	not hispanic or latino	Asian
144	TCGA-ED-A8O5-01A	0.001	0.998	0.001	TCGA-ED-A8O5	Primary Tumor	asian	not hispanic or latino	Asian
145	TCGA-ED-A8O6-01A	0	0.999	0	TCGA-ED-A8O6	Primary Tumor	asian	not hispanic or latino	Asian
146	TCGA-ED-A97K-01A	0.007	0.972	0.021	TCGA-ED-A97K	Primary Tumor	asian	not hispanic or latino	Asian
147	TCGA-G3-A25U-01A	0	0.999	0	TCGA-G3-A25U	Primary Tumor	asian	not hispanic or latino	Asian
148	TCGA-G3-A25Y-01A	0.011	0.985	0.004	TCGA-G3-A25Y	Primary Tumor	asian	not hispanic or latino	Asian
149	TCGA-G3-A25Z-01A	0	0.999	0	TCGA-G3-A25Z	Primary Tumor	asian	not hispanic or latino	Asian
150	TCGA-G3-A3CH-01A	0.001	0.999	0	TCGA-G3-A3CH	Primary Tumor	asian	not hispanic or latino	Asian
151	TCGA-G3-A3CK-01A	0.001	0.999	0	TCGA-G3-A3CK	Primary Tumor	asian	not hispanic or latino	Asian
152	TCGA-G3-A5SI-01A	0.83	0.005	0.165	TCGA-G3-A5SI	Primary Tumor	asian	not hispanic or latino	Asian	European
153	TCGA-G3-A7M5-01A	0.001	0.998	0.001	TCGA-G3-A7M5	Primary Tumor	asian	not hispanic or latino	Asian
154	TCGA-G3-A7M8-01A	0.001	0.999	0	TCGA-G3-A7M8	Primary Tumor	asian	not hispanic or latino	Asian
155	TCGA-G3-AAV0-01A	0.001	0.999	0.001	TCGA-G3-AAV0	Primary Tumor	asian	not hispanic or latino	Asian
156	TCGA-G3-AAV1-01A	0.017	0.929	0.054	TCGA-G3-AAV1	Primary Tumor	asian	not hispanic or latino	Asian
157	TCGA-G3-AAV7-01A	0.002	0.997	0	TCGA-G3-AAV7	Primary Tumor	asian	not hispanic or latino	Asian
158	TCGA-RC-A7S9-01A	0.001	0.998	0.001	TCGA-RC-A7S9	Primary Tumor	asian	not hispanic or latino	Asian
159	TCGA-RC-A7SB-01A	0.001	0.999	0	TCGA-RC-A7SB	Primary Tumor	asian	not hispanic or latino	Asian
160	TCGA-RC-A7SF-01A	0	0.999	0	TCGA-RC-A7SF	Primary Tumor	asian	not hispanic or latino	Asian
161	TCGA-RC-A7SH-01A	0.002	0.997	0.001	TCGA-RC-A7SH	Primary Tumor	asian	not hispanic or latino	Asian
162	TCGA-RC-A7SK-01A	0.001	0.999	0	TCGA-RC-A7SK	Primary Tumor	asian	not hispanic or latino	Asian
163	TCGA-UB-A7ME-01A	0	0.999	0	TCGA-UB-A7ME	Primary Tumor	asian	not hispanic or latino	Asian
164	TCGA-ZP-A9CZ-01A	0	0.999	0	TCGA-ZP-A9CZ	Primary Tumor	asian	not hispanic or latino	Asian
165	TCGA-2Y-A9H4-01A	0.007	0.004	0.989	TCGA-2Y-A9H4	Primary Tumor	black or african american	not hispanic or latino	Black
166	TCGA-3K-AAZ8-01A	0.14	0.001	0.859	TCGA-3K-AAZ8	Primary Tumor	black or african american	not hispanic or latino	Black
167	TCGA-BC-A110-01A	0.149	0.001	0.85	TCGA-BC-A110	Primary Tumor	black or african american	not hispanic or latino	Black
168	TCGA-BD-A3EP-01A	0.153	0.011	0.837	TCGA-BD-A3EP	Primary Tumor	black or african american	not hispanic or latino	Black
169	TCGA-BW-A5NO-01A	0.163	0.001	0.836	TCGA-BW-A5NO	Primary Tumor	black or african american	not hispanic or latino	Black
170	TCGA-DD-A114-01A	0.463	0.001	0.535	TCGA-DD-A114	Primary Tumor	black or african american	not hispanic or latino	Black
171	TCGA-DD-A11A-01A	0.143	0.039	0.818	TCGA-DD-A11A	Primary Tumor	black or african american	not hispanic or latino	Black
172	TCGA-DD-A1EL-01A	0.377	0.01	0.613	TCGA-DD-A1EL	Primary Tumor	black or african american	not hispanic or latino	Black
173	TCGA-EP-A12J-01A	0.093	0.003	0.904	TCGA-EP-A12J	Primary Tumor	black or african american	not hispanic or latino	Black
174	TCGA-EP-A2KC-01A	0.13	0	0.87	TCGA-EP-A2KC	Primary Tumor	black or african american	not hispanic or latino	Black
175	TCGA-ES-A2HT-01A	0.001	0.084	0.915	TCGA-ES-A2HT	Primary Tumor	black or african american	not hispanic or latino	Black
176	TCGA-K7-A5RG-01A	0.133	0.002	0.865	TCGA-K7-A5RG	Primary Tumor	black or african american	not hispanic or latino	Black
177	TCGA-MI-A75I-01A	0.198	0.001	0.801	TCGA-MI-A75I	Primary Tumor	black or african american	not hispanic or latino	Black
178	TCGA-QA-A7B7-01A	0	0	0.999	TCGA-QA-A7B7	Primary Tumor	black or african american	not hispanic or latino	Black
179	TCGA-RG-A7D4-01A	0.069	0.007	0.924	TCGA-RG-A7D4	Primary Tumor	black or african american	not hispanic or latino	Black
180	TCGA-UB-A7MD-01A	0.189	0.001	0.81	TCGA-UB-A7MD	Primary Tumor	black or african american	not hispanic or latino	Black
181	TCGA-ZP-A9D0-01A	0.038	0.009	0.952	TCGA-ZP-A9D0	Primary Tumor	black or african american	not hispanic or latino	Black
182	TCGA-2Y-A9GS-01A	0.834	0.074	0.092	TCGA-2Y-A9GS	Primary Tumor	white	hispanic or latino	Hispanic White
183	TCGA-2Y-A9H0-01A	0.685	0.174	0.14	TCGA-2Y-A9H0	Primary Tumor	white	hispanic or latino	Hispanic White
184	TCGA-2Y-A9H3-01A	0.847	0.105	0.048	TCGA-2Y-A9H3	Primary Tumor	white	hispanic or latino	Hispanic White
185	TCGA-BW-A5NP-01A	0.636	0.345	0.019	TCGA-BW-A5NP	Primary Tumor	white	hispanic or latino	Hispanic White
186	TCGA-DD-A4NE-01A	0.999	0	0.001	TCGA-DD-A4NE	Primary Tumor	white	hispanic or latino	Hispanic White
187	TCGA-DD-A4NQ-01A	0.997	0.001	0.002	TCGA-DD-A4NQ	Primary Tumor	white	hispanic or latino	Hispanic White
188	TCGA-DD-A73B-01A	0.997	0.001	0.002	TCGA-DD-A73B	Primary Tumor	white	hispanic or latino	Hispanic White
189	TCGA-LG-A9QD-01A	0.664	0.043	0.293	TCGA-LG-A9QD	Primary Tumor	white	hispanic or latino	Hispanic White
190	TCGA-WX-AA44-01A	0.774	0.031	0.195	TCGA-WX-AA44	Primary Tumor	white	hispanic or latino	Hispanic White
191	TCGA-XR-A8TC-01A	0.726	0.001	0.273	TCGA-XR-A8TC	Primary Tumor	white	hispanic or latino	Hispanic White
192	TCGA-XR-A8TD-01A	0.879	0.031	0.09	TCGA-XR-A8TD	Primary Tumor	white	hispanic or latino	Hispanic White
193	TCGA-XR-A8TE-01A	0.719	0.001	0.281	TCGA-XR-A8TE	Primary Tumor	white	hispanic or latino	Hispanic White
194	TCGA-XR-A8TF-01A	0.826	0.041	0.133	TCGA-XR-A8TF	Primary Tumor	white	hispanic or latino	Hispanic White
195	TCGA-XR-A8TG-01A	0.875	0.002	0.123	TCGA-XR-A8TG	Primary Tumor	white	hispanic or latino	Hispanic White
196	TCGA-YA-A8S7-01A	0.357	0.631	0.011	TCGA-YA-A8S7	Primary Tumor	white	hispanic or latino	Hispanic White
197	TCGA-DD-A1EB-01A	0.999	0.001	0.001	TCGA-DD-A1EB	Primary Tumor	not reported	not reported	Unknown	European
198	TCGA-DD-A39Z-01A	0.999	0	0.001	TCGA-DD-A39Z	Primary Tumor	not reported	not reported	Unknown	European
199	TCGA-DD-A3A1-01A	0.998	0	0.002	TCGA-DD-A3A1	Primary Tumor	not reported	not reported	Unknown	European
200	TCGA-DD-A3A7-01A	0.994	0.005	0	TCGA-DD-A3A7	Primary Tumor	not reported	not reported	Unknown	European
201	TCGA-HP-A5MZ-01A	0.999	0.001	0.001	TCGA-HP-A5MZ	Primary Tumor	not reported	not reported	Unknown	European
202	TCGA-HP-A5N0-01A	0.998	0.001	0.001	TCGA-HP-A5N0	Primary Tumor	not reported	not reported	Unknown	European
203	TCGA-KR-A7K8-01A	0.599	0.39	0.011	TCGA-KR-A7K8	Primary Tumor	not reported	not reported	Unknown	Hispanic?
204	TCGA-2Y-A9HB-01A	0.646	0.008	0.346	TCGA-2Y-A9HB	Primary Tumor	not reported	hispanic or latino	Reported as Hispanic
205	TCGA-G3-AAUZ-01A	0.006	0.99	0.004	TCGA-G3-AAUZ	Primary Tumor	not reported	hispanic or latino	Reported as Hispanic	Asian
206	TCGA-O8-A75V-01A	0.726	0.095	0.179	TCGA-O8-A75V	Primary Tumor	not reported	hispanic or latino	Reported as Hispanic
207	TCGA-2Y-A9GT-01A	0.998	0	0.001	TCGA-2Y-A9GT	Primary Tumor	white	not hispanic or latino	Non-Hispanic White
208	TCGA-2Y-A9GU-01A	0.996	0	0.004	TCGA-2Y-A9GU	Primary Tumor	white	not hispanic or latino	Non-Hispanic White
209	TCGA-2Y-A9GV-01A	0.999	0	0	TCGA-2Y-A9GV	Primary Tumor	white	not hispanic or latino	Non-Hispanic White
210	TCGA-2Y-A9GW-01A	0.998	0.002	0	TCGA-2Y-A9GW	Primary Tumor	white	not hispanic or latino	Non-Hispanic White
211	TCGA-2Y-A9GX-01A	0.999	0.001	0	TCGA-2Y-A9GX	Primary Tumor	white	not hispanic or latino	Non-Hispanic White
212	TCGA-2Y-A9GY-01A	0.992	0.001	0.007	TCGA-2Y-A9GY	Primary Tumor	white	not hispanic or latino	Non-Hispanic White
213	TCGA-2Y-A9GZ-01A	0.994	0.001	0.005	TCGA-2Y-A9GZ	Primary Tumor	white	not hispanic or latino	Non-Hispanic White
214	TCGA-2Y-A9H1-01A	0.993	0.001	0.006	TCGA-2Y-A9H1	Primary Tumor	white	not hispanic or latino	Non-Hispanic White
215	TCGA-2Y-A9H2-01A	0.999	0	0	TCGA-2Y-A9H2	Primary Tumor	white	not hispanic or latino	Non-Hispanic White
216	TCGA-2Y-A9H5-01A	0.996	0.002	0.001	TCGA-2Y-A9H5	Primary Tumor	white	not hispanic or latino	Non-Hispanic White
217	TCGA-2Y-A9H6-01A	0.999	0.001	0	TCGA-2Y-A9H6	Primary Tumor	white	not hispanic or latino	Non-Hispanic White
218	TCGA-2Y-A9H7-01A	0.994	0.004	0.002	TCGA-2Y-A9H7	Primary Tumor	white	not hispanic or latino	Non-Hispanic White
219	TCGA-2Y-A9H8-01A	0.99	0.01	0.001	TCGA-2Y-A9H8	Primary Tumor	white	not hispanic or latino	Non-Hispanic White
220	TCGA-2Y-A9H9-01A	0.999	0.001	0	TCGA-2Y-A9H9	Primary Tumor	white	not hispanic or latino	Non-Hispanic White
221	TCGA-2Y-A9HA-01A	0.999	0	0.001	TCGA-2Y-A9HA	Primary Tumor	white	not hispanic or latino	Non-Hispanic White
222	TCGA-4R-AA8I-01A	0.996	0.004	0	TCGA-4R-AA8I	Primary Tumor	white	not hispanic or latino	Non-Hispanic White
223	TCGA-5C-A9VG-01A	0.998	0.002	0	TCGA-5C-A9VG	Primary Tumor	white	not hispanic or latino	Non-Hispanic White
224	TCGA-5C-A9VH-01A	0.957	0.042	0.001	TCGA-5C-A9VH	Primary Tumor	white	not hispanic or latino	Non-Hispanic White
225	TCGA-5R-AA1C-01A	0.938	0.061	0.001	TCGA-5R-AA1C	Primary Tumor	white	not hispanic or latino	Non-Hispanic White
226	TCGA-5R-AA1D-01A	0.998	0.002	0	TCGA-5R-AA1D	Primary Tumor	white	not hispanic or latino	Non-Hispanic White
227	TCGA-5R-AAAM-01A	0.997	0.002	0.001	TCGA-5R-AAAM	Primary Tumor	white	not hispanic or latino	Non-Hispanic White
228	TCGA-BC-4072-01B	0.999	0.001	0.001	TCGA-BC-4072	Primary Tumor	white	not hispanic or latino	Non-Hispanic White
229	TCGA-BC-4073-01B	0.808	0.001	0.191	TCGA-BC-4073	Primary Tumor	white	not hispanic or latino	Non-Hispanic White
230	TCGA-BC-A10Q-01A	0.999	0	0.001	TCGA-BC-A10Q	Primary Tumor	white	not hispanic or latino	Non-Hispanic White
231	TCGA-BC-A10R-01A	0.997	0.002	0	TCGA-BC-A10R	Primary Tumor	white	not hispanic or latino	Non-Hispanic White
232	TCGA-BC-A10S-01A	0.997	0.003	0.001	TCGA-BC-A10S	Primary Tumor	white	not hispanic or latino	Non-Hispanic White
233	TCGA-BC-A10T-01A	0.998	0	0.001	TCGA-BC-A10T	Primary Tumor	white	not hispanic or latino	Non-Hispanic White
234	TCGA-BC-A10U-01A	0.999	0.001	0.001	TCGA-BC-A10U	Primary Tumor	white	not hispanic or latino	Non-Hispanic White
235	TCGA-BC-A10X-01A	0.929	0.069	0.003	TCGA-BC-A10X	Primary Tumor	white	not hispanic or latino	Non-Hispanic White
236	TCGA-BC-A10Y-01A	0.999	0.001	0.001	TCGA-BC-A10Y	Primary Tumor	white	not hispanic or latino	Non-Hispanic White
237	TCGA-BC-A10Z-01A	0.996	0.002	0.001	TCGA-BC-A10Z	Primary Tumor	white	not hispanic or latino	Non-Hispanic White
238	TCGA-BC-A112-01A	0.998	0.001	0.001	TCGA-BC-A112	Primary Tumor	white	not hispanic or latino	Non-Hispanic White
239	TCGA-BC-A216-01A	0.999	0	0	TCGA-BC-A216	Primary Tumor	white	not reported	Non-Hispanic White
240	TCGA-BC-A217-01A	0.997	0.002	0.001	TCGA-BC-A217	Primary Tumor	white	not reported	Non-Hispanic White
241	TCGA-BC-A3KF-01A	0.982	0.002	0.016	TCGA-BC-A3KF	Primary Tumor	white	not reported	Non-Hispanic White
242	TCGA-BC-A3KG-01A	0.998	0.001	0.001	TCGA-BC-A3KG	Primary Tumor	white	not hispanic or latino	Non-Hispanic White
243	TCGA-BC-A5W4-01A	0.998	0.001	0.001	TCGA-BC-A5W4	Primary Tumor	white	not hispanic or latino	Non-Hispanic White
244	TCGA-BC-A69H-01A	0.999	0.001	0	TCGA-BC-A69H	Primary Tumor	white	not hispanic or latino	Non-Hispanic White
245	TCGA-BC-A69I-01A	0.999	0	0.001	TCGA-BC-A69I	Primary Tumor	white	not reported	Non-Hispanic White
246	TCGA-BC-A8YO-01A	0.998	0.001	0.001	TCGA-BC-A8YO	Primary Tumor	white	not hispanic or latino	Non-Hispanic White
247	TCGA-BD-A2L6-01A	0.998	0.002	0.001	TCGA-BD-A2L6	Primary Tumor	white	not reported	Non-Hispanic White
248	TCGA-BD-A3ER-01A	0.935	0	0.064	TCGA-BD-A3ER	Primary Tumor	white	not hispanic or latino	Non-Hispanic White
249	TCGA-BW-A5NQ-01A	0.981	0.001	0.019	TCGA-BW-A5NQ	Primary Tumor	white	not hispanic or latino	Non-Hispanic White
250	TCGA-DD-A113-01A	0.999	0.001	0.001	TCGA-DD-A113	Primary Tumor	white	not hispanic or latino	Non-Hispanic White
251	TCGA-DD-A115-01A	0.997	0.002	0.001	TCGA-DD-A115	Primary Tumor	white	not reported	Non-Hispanic White
252	TCGA-DD-A118-01A	0.997	0.002	0	TCGA-DD-A118	Primary Tumor	white	not hispanic or latino	Non-Hispanic White
253	TCGA-DD-A11B-01A	0.999	0.001	0.001	TCGA-DD-A11B	Primary Tumor	white	not hispanic or latino	Non-Hispanic White
254	TCGA-DD-A11C-01A	0.993	0.006	0.001	TCGA-DD-A11C	Primary Tumor	white	not hispanic or latino	Non-Hispanic White
255	TCGA-DD-A11D-01A	0.998	0.001	0.001	TCGA-DD-A11D	Primary Tumor	white	not hispanic or latino	Non-Hispanic White
256	TCGA-DD-A1E9-01A	0.998	0	0.001	TCGA-DD-A1E9	Primary Tumor	white	not hispanic or latino	Non-Hispanic White
257	TCGA-DD-A1EC-01A	0.999	0	0	TCGA-DD-A1EC	Primary Tumor	white	not hispanic or latino	Non-Hispanic White
258	TCGA-DD-A1ED-01A	0.952	0.003	0.045	TCGA-DD-A1ED	Primary Tumor	white	not hispanic or latino	Non-Hispanic White
259	TCGA-DD-A1EE-01A	0.977	0.019	0.005	TCGA-DD-A1EE	Primary Tumor	white	not hispanic or latino	Non-Hispanic White
260	TCGA-DD-A1EF-01A	0.998	0.001	0	TCGA-DD-A1EF	Primary Tumor	white	not hispanic or latino	Non-Hispanic White
261	TCGA-DD-A1EG-01A	0.998	0.001	0.001	TCGA-DD-A1EG	Primary Tumor	white	not hispanic or latino	Non-Hispanic White
262	TCGA-DD-A1EH-01A	0.999	0.001	0	TCGA-DD-A1EH	Primary Tumor	white	not hispanic or latino	Non-Hispanic White
263	TCGA-DD-A1EJ-01A	0.996	0.001	0.003	TCGA-DD-A1EJ	Primary Tumor	white	not hispanic or latino	Non-Hispanic White
264	TCGA-DD-A1EK-01A	0.997	0.002	0.001	TCGA-DD-A1EK	Primary Tumor	white	not hispanic or latino	Non-Hispanic White
265	TCGA-DD-A39V-01A	0.999	0.001	0.001	TCGA-DD-A39V	Primary Tumor	white	not hispanic or latino	Non-Hispanic White
266	TCGA-DD-A39W-01A	0.999	0.001	0	TCGA-DD-A39W	Primary Tumor	white	not hispanic or latino	Non-Hispanic White
267	TCGA-DD-A39X-01A	0.999	0	0	TCGA-DD-A39X	Primary Tumor	white	not hispanic or latino	Non-Hispanic White
268	TCGA-DD-A3A0-01A	0.998	0.001	0.001	TCGA-DD-A3A0	Primary Tumor	white	not hispanic or latino	Non-Hispanic White
269	TCGA-DD-A3A2-01A	0.999	0.001	0.001	TCGA-DD-A3A2	Primary Tumor	white	not hispanic or latino	Non-Hispanic White
270	TCGA-DD-A3A4-01A	0.999	0.001	0.001	TCGA-DD-A3A4	Primary Tumor	white	not hispanic or latino	Non-Hispanic White
271	TCGA-DD-A3A5-01A	0.998	0.001	0.001	TCGA-DD-A3A5	Primary Tumor	white	not hispanic or latino	Non-Hispanic White
272	TCGA-DD-A3A6-01A	0.999	0.001	0	TCGA-DD-A3A6	Primary Tumor	white	not hispanic or latino	Non-Hispanic White
273	TCGA-DD-A3A8-01A	0.999	0.001	0	TCGA-DD-A3A8	Primary Tumor	white	not hispanic or latino	Non-Hispanic White
274	TCGA-DD-A3A9-01A	0.999	0	0	TCGA-DD-A3A9	Primary Tumor	white	not hispanic or latino	Non-Hispanic White
275	TCGA-DD-A4NA-01A	0.991	0.007	0.002	TCGA-DD-A4NA	Primary Tumor	white	not hispanic or latino	Non-Hispanic White
276	TCGA-DD-A4NB-01A	0.999	0.001	0	TCGA-DD-A4NB	Primary Tumor	white	not hispanic or latino	Non-Hispanic White
277	TCGA-DD-A4ND-01A	0.999	0	0.001	TCGA-DD-A4ND	Primary Tumor	white	not hispanic or latino	Non-Hispanic White
278	TCGA-DD-A4NF-01A	0.82	0.039	0.14	TCGA-DD-A4NF	Primary Tumor	white	not hispanic or latino	Non-Hispanic White
279	TCGA-DD-A4NG-01A	0.999	0.001	0	TCGA-DD-A4NG	Primary Tumor	white	not hispanic or latino	Non-Hispanic White
280	TCGA-DD-A4NH-01A	0.999	0	0	TCGA-DD-A4NH	Primary Tumor	white	not hispanic or latino	Non-Hispanic White
281	TCGA-DD-A4NI-01A	0.999	0	0	TCGA-DD-A4NI	Primary Tumor	white	not hispanic or latino	Non-Hispanic White
282	TCGA-DD-A4NJ-01A	0.999	0.001	0.001	TCGA-DD-A4NJ	Primary Tumor	white	not hispanic or latino	Non-Hispanic White
283	TCGA-DD-A4NK-01A	0.999	0	0	TCGA-DD-A4NK	Primary Tumor	white	not hispanic or latino	Non-Hispanic White
284	TCGA-DD-A4NL-01A	0.998	0.001	0.002	TCGA-DD-A4NL	Primary Tumor	white	not hispanic or latino	Non-Hispanic White
285	TCGA-DD-A4NN-01A	0.998	0.002	0	TCGA-DD-A4NN	Primary Tumor	white	not hispanic or latino	Non-Hispanic White
286	TCGA-DD-A4NO-01A	0.997	0.002	0.001	TCGA-DD-A4NO	Primary Tumor	white	not hispanic or latino	Non-Hispanic White
287	TCGA-DD-A4NP-01A	0.999	0.001	0	TCGA-DD-A4NP	Primary Tumor	white	not hispanic or latino	Non-Hispanic White
288	TCGA-DD-A4NR-01A	0.998	0.001	0	TCGA-DD-A4NR	Primary Tumor	white	not hispanic or latino	Non-Hispanic White
289	TCGA-DD-A4NS-01A	0.998	0.002	0.001	TCGA-DD-A4NS	Primary Tumor	white	not hispanic or latino	Non-Hispanic White
290	TCGA-DD-A4NV-01A	0.998	0.001	0.001	TCGA-DD-A4NV	Primary Tumor	white	not hispanic or latino	Non-Hispanic White
291	TCGA-DD-A73A-01A	0.998	0.001	0.001	TCGA-DD-A73A	Primary Tumor	white	not hispanic or latino	Non-Hispanic White
292	TCGA-DD-A73C-01A	0.999	0.001	0	TCGA-DD-A73C	Primary Tumor	white	not hispanic or latino	Non-Hispanic White
293	TCGA-DD-A73D-01A	0.998	0.001	0.001	TCGA-DD-A73D	Primary Tumor	white	not hispanic or latino	Non-Hispanic White
294	TCGA-DD-A73E-01A	0.998	0.001	0.001	TCGA-DD-A73E	Primary Tumor	white	not hispanic or latino	Non-Hispanic White
295	TCGA-DD-A73F-01A	0.999	0	0.001	TCGA-DD-A73F	Primary Tumor	white	not hispanic or latino	Non-Hispanic White
296	TCGA-DD-A73G-01A	0.996	0.003	0.001	TCGA-DD-A73G	Primary Tumor	white	not hispanic or latino	Non-Hispanic White
297	TCGA-DD-AA3A-01A	0.992	0.004	0.004	TCGA-DD-AA3A	Primary Tumor	white	not hispanic or latino	Non-Hispanic White
298	TCGA-ED-A627-01A	0.84	0.158	0.002	TCGA-ED-A627	Primary Tumor	white	not hispanic or latino	Non-Hispanic White
299	TCGA-EP-A26S-01A	0.991	0.003	0.006	TCGA-EP-A26S	Primary Tumor	white	not hispanic or latino	Non-Hispanic White
300	TCGA-EP-A2KA-01A	0.998	0.001	0.001	TCGA-EP-A2KA	Primary Tumor	white	not hispanic or latino	Non-Hispanic White
301	TCGA-EP-A2KB-01A	0.998	0.001	0.001	TCGA-EP-A2KB	Primary Tumor	white	not hispanic or latino	Non-Hispanic White
302	TCGA-EP-A3JL-01A	0.998	0.001	0.001	TCGA-EP-A3JL	Primary Tumor	white	not hispanic or latino	Non-Hispanic White
303	TCGA-EP-A3RK-01A	0.997	0.001	0.002	TCGA-EP-A3RK	Primary Tumor	white	not hispanic or latino	Non-Hispanic White
304	TCGA-ES-A2HS-01A	0.999	0	0	TCGA-ES-A2HS	Primary Tumor	white	not hispanic or latino	Non-Hispanic White
305	TCGA-FV-A23B-01A	0.999	0	0.001	TCGA-FV-A23B	Primary Tumor	white	not hispanic or latino	Non-Hispanic White
306	TCGA-FV-A2QQ-01A	0.999	0.001	0	TCGA-FV-A2QQ	Primary Tumor	white	not hispanic or latino	Non-Hispanic White
307	TCGA-FV-A2QR-01A	0.998	0.001	0.002	TCGA-FV-A2QR	Primary Tumor	white	not hispanic or latino	Non-Hispanic White
308	TCGA-FV-A3I0-01A	0.999	0.001	0	TCGA-FV-A3I0	Primary Tumor	white	not hispanic or latino	Non-Hispanic White
309	TCGA-FV-A3I1-01A	0.999	0.001	0.001	TCGA-FV-A3I1	Primary Tumor	white	not hispanic or latino	Non-Hispanic White
310	TCGA-FV-A3R2-01A	0.999	0.001	0	TCGA-FV-A3R2	Primary Tumor	white	not hispanic or latino	Non-Hispanic White
311	TCGA-FV-A3R3-01A	0.999	0.001	0	TCGA-FV-A3R3	Primary Tumor	white	not hispanic or latino	Non-Hispanic White
312	TCGA-FV-A495-01A	0.998	0	0.001	TCGA-FV-A495	Primary Tumor	white	not hispanic or latino	Non-Hispanic White
313	TCGA-FV-A496-01A	0.998	0.001	0.001	TCGA-FV-A496	Primary Tumor	white	not hispanic or latino	Non-Hispanic White
314	TCGA-FV-A4ZP-01A	0.998	0.001	0.001	TCGA-FV-A4ZP	Primary Tumor	white	not hispanic or latino	Non-Hispanic White
315	TCGA-FV-A4ZQ-01A	0.01	0.983	0.008	TCGA-FV-A4ZQ	Primary Tumor	white	not hispanic or latino	Non-Hispanic White	Asian
316	TCGA-G3-A25S-01A	0.998	0.002	0	TCGA-G3-A25S	Primary Tumor	white	not hispanic or latino	Non-Hispanic White
317	TCGA-G3-A25T-01A	0.992	0.008	0	TCGA-G3-A25T	Primary Tumor	white	not hispanic or latino	Non-Hispanic White
318	TCGA-G3-A25V-01A	0.999	0	0.001	TCGA-G3-A25V	Primary Tumor	white	not hispanic or latino	Non-Hispanic White
319	TCGA-G3-A25W-01A	0.999	0.001	0.001	TCGA-G3-A25W	Primary Tumor	white	not hispanic or latino	Non-Hispanic White
320	TCGA-G3-A3CG-01A	0.996	0.001	0.003	TCGA-G3-A3CG	Primary Tumor	white	not hispanic or latino	Non-Hispanic White
321	TCGA-G3-A3CI-01A	0.999	0.001	0	TCGA-G3-A3CI	Primary Tumor	white	not hispanic or latino	Non-Hispanic White
322	TCGA-G3-A5SJ-01A	0.998	0.001	0.001	TCGA-G3-A5SJ	Primary Tumor	white	not hispanic or latino	Non-Hispanic White
323	TCGA-G3-A5SK-01A	0.999	0	0.001	TCGA-G3-A5SK	Primary Tumor	white	not hispanic or latino	Non-Hispanic White
324	TCGA-G3-A5SL-01A	0.914	0.081	0.004	TCGA-G3-A5SL	Primary Tumor	white	not hispanic or latino	Non-Hispanic White
325	TCGA-G3-A5SM-01A	0.999	0.001	0.001	TCGA-G3-A5SM	Primary Tumor	white	not hispanic or latino	Non-Hispanic White
326	TCGA-G3-A6UC-01A	0.988	0.006	0.006	TCGA-G3-A6UC	Primary Tumor	white	not hispanic or latino	Non-Hispanic White
327	TCGA-G3-A7M6-01A	0.996	0.001	0.003	TCGA-G3-A7M6	Primary Tumor	white	not hispanic or latino	Non-Hispanic White
328	TCGA-G3-A7M7-01A	0.999	0.001	0	TCGA-G3-A7M7	Primary Tumor	white	not hispanic or latino	Non-Hispanic White
329	TCGA-G3-A7M9-01A	0.999	0	0	TCGA-G3-A7M9	Primary Tumor	white	not hispanic or latino	Non-Hispanic White
330	TCGA-G3-AAV2-01A	0.998	0.001	0.001	TCGA-G3-AAV2	Primary Tumor	white	not hispanic or latino	Non-Hispanic White
331	TCGA-G3-AAV3-01A	0.816	0.183	0.001	TCGA-G3-AAV3	Primary Tumor	white	not hispanic or latino	Non-Hispanic White
332	TCGA-G3-AAV4-01A	0.998	0.001	0.001	TCGA-G3-AAV4	Primary Tumor	white	not hispanic or latino	Non-Hispanic White
333	TCGA-G3-AAV5-01A	0.899	0.1	0	TCGA-G3-AAV5	Primary Tumor	white	not hispanic or latino	Non-Hispanic White
334	TCGA-G3-AAV6-01A	0.997	0.001	0.002	TCGA-G3-AAV6	Primary Tumor	white	not hispanic or latino	Non-Hispanic White
335	TCGA-GJ-A3OU-01A	0.999	0.001	0	TCGA-GJ-A3OU	Primary Tumor	white	not hispanic or latino	Non-Hispanic White
336	TCGA-GJ-A6C0-01A	0.999	0.001	0	TCGA-GJ-A6C0	Primary Tumor	white	not hispanic or latino	Non-Hispanic White
337	TCGA-GJ-A9DB-01A	0.998	0.001	0.002	TCGA-GJ-A9DB	Primary Tumor	white	not hispanic or latino	Non-Hispanic White
338	TCGA-K7-A5RF-01A	0.998	0.001	0.001	TCGA-K7-A5RF	Primary Tumor	white	not hispanic or latino	Non-Hispanic White
339	TCGA-K7-A6G5-01A	0.999	0	0.001	TCGA-K7-A6G5	Primary Tumor	white	not hispanic or latino	Non-Hispanic White
340	TCGA-K7-AAU7-01A	0.998	0.001	0.001	TCGA-K7-AAU7	Primary Tumor	white	not hispanic or latino	Non-Hispanic White
341	TCGA-KR-A7K0-01A	0.999	0.001	0	TCGA-KR-A7K0	Primary Tumor	white	not reported	Non-Hispanic White
342	TCGA-KR-A7K2-01A	0.992	0.006	0.002	TCGA-KR-A7K2	Primary Tumor	white	not reported	Non-Hispanic White
343	TCGA-KR-A7K7-01A	0.999	0.001	0.001	TCGA-KR-A7K7	Primary Tumor	white	not reported	Non-Hispanic White
344	TCGA-LG-A6GG-01A	0.997	0.002	0	TCGA-LG-A6GG	Primary Tumor	white	not hispanic or latino	Non-Hispanic White
345	TCGA-LG-A9QC-01A	0.998	0.002	0	TCGA-LG-A9QC	Primary Tumor	white	not hispanic or latino	Non-Hispanic White
346	TCGA-MI-A75C-01A	0.998	0.002	0.001	TCGA-MI-A75C	Primary Tumor	white	not hispanic or latino	Non-Hispanic White
347	TCGA-MI-A75E-01A	0.999	0.001	0.001	TCGA-MI-A75E	Primary Tumor	white	not hispanic or latino	Non-Hispanic White
348	TCGA-MI-A75G-01A	0.998	0.001	0.001	TCGA-MI-A75G	Primary Tumor	white	not hispanic or latino	Non-Hispanic White
349	TCGA-MI-A75H-01A	0.999	0	0	TCGA-MI-A75H	Primary Tumor	white	not hispanic or latino	Non-Hispanic White
350	TCGA-MR-A520-01A	0.999	0.001	0	TCGA-MR-A520	Primary Tumor	white	not hispanic or latino	Non-Hispanic White
351	TCGA-MR-A8JO-01A	0.999	0.001	0	TCGA-MR-A8JO	Primary Tumor	white	not reported	Non-Hispanic White
352	TCGA-NI-A4U2-01A	0.999	0.001	0.001	TCGA-NI-A4U2	Primary Tumor	white	not hispanic or latino	Non-Hispanic White
353	TCGA-NI-A8LF-01A	0.945	0.017	0.039	TCGA-NI-A8LF	Primary Tumor	white	not hispanic or latino	Non-Hispanic White
354	TCGA-PD-A5DF-01A	0.999	0.001	0	TCGA-PD-A5DF	Primary Tumor	white	not hispanic or latino	Non-Hispanic White
355	TCGA-RC-A6M4-01A	0.998	0.001	0.001	TCGA-RC-A6M4	Primary Tumor	white	not hispanic or latino	Non-Hispanic White
356	TCGA-RC-A6M5-01A	0.999	0.001	0.001	TCGA-RC-A6M5	Primary Tumor	white	not reported	Non-Hispanic White
357	TCGA-RC-A6M6-01A	0.994	0.001	0.005	TCGA-RC-A6M6	Primary Tumor	white	not hispanic or latino	Non-Hispanic White
358	TCGA-T1-A6J8-01A	0.999	0.001	0	TCGA-T1-A6J8	Primary Tumor	white	not hispanic or latino	Non-Hispanic White
359	TCGA-UB-A7MA-01A	0.999	0	0	TCGA-UB-A7MA	Primary Tumor	white	not hispanic or latino	Non-Hispanic White
360	TCGA-UB-A7MB-01A	0.995	0.004	0.001	TCGA-UB-A7MB	Primary Tumor	white	not hispanic or latino	Non-Hispanic White
361	TCGA-UB-A7MC-01A	0.996	0.001	0.003	TCGA-UB-A7MC	Primary Tumor	white	not hispanic or latino	Non-Hispanic White
362	TCGA-UB-A7MF-01A	0.989	0.001	0.011	TCGA-UB-A7MF	Primary Tumor	white	not hispanic or latino	Non-Hispanic White
363	TCGA-UB-AA0U-01A	0.999	0.001	0.001	TCGA-UB-AA0U	Primary Tumor	white	not hispanic or latino	Non-Hispanic White
364	TCGA-UB-AA0V-01A	0.999	0	0.001	TCGA-UB-AA0V	Primary Tumor	white	not hispanic or latino	Non-Hispanic White
365	TCGA-WJ-A86L-01A	0.964	0.033	0.004	TCGA-WJ-A86L	Primary Tumor	white	not hispanic or latino	Non-Hispanic White
366	TCGA-WQ-A9G7-01A	0.997	0.002	0.001	TCGA-WQ-A9G7	Primary Tumor	white	not hispanic or latino	Non-Hispanic White
367	TCGA-WQ-AB4B-01A	0.999	0.001	0	TCGA-WQ-AB4B	Primary Tumor	white	not hispanic or latino	Non-Hispanic White
368	TCGA-WX-AA46-01A	0.995	0.001	0.004	TCGA-WX-AA46	Primary Tumor	white	not hispanic or latino	Non-Hispanic White
369	TCGA-WX-AA47-01A	0.999	0	0.001	TCGA-WX-AA47	Primary Tumor	white	not hispanic or latino	Non-Hispanic White
370	TCGA-ZP-A9CV-01A	0.593	0.001	0.406	TCGA-ZP-A9CV	Primary Tumor	white	not hispanic or latino	Non-Hispanic White
371	TCGA-ZP-A9CY-01A	0.755	0.245	0.001	TCGA-ZP-A9CY	Primary Tumor	white	not hispanic or latino	Non-Hispanic White
372	TCGA-ZP-A9D1-01A	0.981	0.018	0.001	TCGA-ZP-A9D1	Primary Tumor	white	not hispanic or latino	Non-Hispanic White
373	TCGA-ZP-A9D2-01A	0.997	0.001	0.002	TCGA-ZP-A9D2	Primary Tumor	white	not hispanic or latino	Non-Hispanic White
374	TCGA-ZP-A9D4-01A	0.999	0	0.001	TCGA-ZP-A9D4	Primary Tumor	white	not hispanic or latino	Non-Hispanic White
375	TCGA-ZS-A9CD-01A	0.997	0.001	0.002	TCGA-ZS-A9CD	Primary Tumor	white	not hispanic or latino	Non-Hispanic White
376	TCGA-ZS-A9CE-01A	0.999	0	0.001	TCGA-ZS-A9CE	Primary Tumor	white	not hispanic or latino	Non-Hispanic White
377	TCGA-ZS-A9CF-01A	0.999	0.001	0	TCGA-ZS-A9CF	Primary Tumor	white	not hispanic or latino	Non-Hispanic White
378	TCGA-ZS-A9CF-02A	0.999	0.001	0.001	TCGA-ZS-A9CF	Recurrent Tumor	white	not hispanic or latino	Non-Hispanic White
379	TCGA-ZS-A9CG-01A	0.996	0.004	0.001	TCGA-ZS-A9CG	Primary Tumor	white	not hispanic or latino	Non-Hispanic White
Note:	Bold font in 3 Structure columns indicate highest admixture proportion.
	Samples highlighted in red color or italic has different race/ethnicity determined, and may require additional follow up.
	Remark column provided report only when self-reported race/ethnicity is different from assement from exomeCap-seq.

## Sheet: Admixture of TCGA-LIHC-normal
Table S3B. The ancestral proportions and clinical data of TCGA-LIHC samples (normal only)
		STRUCTURE
No	Sample Name	European	East Asian	African	Case ID	SampleType	Self-reported Race	Self-reported Ethnicity	Group	Remark
1	TCGA-G3-A3CJ-10A	0.191	0.794	0.014	TCGA-G3-A3CJ	Blood Derived Normal	american indian or alaska native	not hispanic or latino	American Indian/Alaska Native
2	TCGA-RC-A6M3-10A	0.662	0.336	0.003	TCGA-RC-A6M3	Blood Derived Normal	american indian or alaska native	not reported	American Indian/Alaska Native
3	TCGA-2V-A95S-10D	0.024	0.975	0.001	TCGA-2V-A95S	Blood Derived Normal	asian	not hispanic or latino	Asian
4	TCGA-5C-AAPD-10A	0	0.999	0	TCGA-5C-AAPD	Blood Derived Normal	asian	not hispanic or latino	Asian
5	TCGA-BC-A10W-11A	0.001	0.999	0	TCGA-BC-A10W	Solid Tissue Normal	asian	not hispanic or latino	Asian
6	TCGA-CC-5258-10A	0.007	0.992	0.001	TCGA-CC-5258	Blood Derived Normal	asian	not hispanic or latino	Asian
7	TCGA-CC-5259-10A	0.001	0.998	0.001	TCGA-CC-5259	Blood Derived Normal	asian	not hispanic or latino	Asian
8	TCGA-CC-5260-10B	0.001	0.999	0	TCGA-CC-5260	Blood Derived Normal	asian	not hispanic or latino	Asian
9	TCGA-CC-5261-10A	0.015	0.985	0	TCGA-CC-5261	Blood Derived Normal	asian	not hispanic or latino	Asian
10	TCGA-CC-5262-10B	0.005	0.992	0.003	TCGA-CC-5262	Blood Derived Normal	asian	not hispanic or latino	Asian
11	TCGA-CC-5263-10B	0.13	0.869	0	TCGA-CC-5263	Blood Derived Normal	asian	not hispanic or latino	Asian
12	TCGA-CC-5264-10A	0.002	0.997	0.001	TCGA-CC-5264	Blood Derived Normal	asian	not hispanic or latino	Asian
13	TCGA-CC-A123-10A	0.001	0.998	0.001	TCGA-CC-A123	Blood Derived Normal	asian	not hispanic or latino	Asian
14	TCGA-CC-A1HT-10A	0.014	0.986	0.001	TCGA-CC-A1HT	Blood Derived Normal	asian	not hispanic or latino	Asian
15	TCGA-CC-A3M9-10A	0.001	0.999	0	TCGA-CC-A3M9	Blood Derived Normal	asian	not hispanic or latino	Asian
16	TCGA-CC-A3MA-10A	0.006	0.993	0.001	TCGA-CC-A3MA	Blood Derived Normal	asian	not hispanic or latino	Asian
17	TCGA-CC-A3MB-10A	0.003	0.994	0.002	TCGA-CC-A3MB	Blood Derived Normal	asian	not hispanic or latino	Asian
18	TCGA-CC-A3MC-10A	0.006	0.993	0.001	TCGA-CC-A3MC	Blood Derived Normal	asian	not hispanic or latino	Asian
19	TCGA-CC-A5UC-10A	0.001	0.999	0	TCGA-CC-A5UC	Blood Derived Normal	asian	not hispanic or latino	Asian
20	TCGA-CC-A5UD-10A	0.025	0.973	0.002	TCGA-CC-A5UD	Blood Derived Normal	asian	not hispanic or latino	Asian
21	TCGA-CC-A5UE-10A	0.001	0.999	0	TCGA-CC-A5UE	Blood Derived Normal	asian	not hispanic or latino	Asian
22	TCGA-CC-A7IE-10A	0.01	0.983	0.007	TCGA-CC-A7IE	Blood Derived Normal	asian	not hispanic or latino	Asian
23	TCGA-CC-A7IF-10A	0.002	0.997	0.001	TCGA-CC-A7IF	Blood Derived Normal	asian	not hispanic or latino	Asian
24	TCGA-CC-A7IG-10A	0.008	0.99	0.002	TCGA-CC-A7IG	Blood Derived Normal	asian	not hispanic or latino	Asian
25	TCGA-CC-A7IH-10A	0.003	0.992	0.005	TCGA-CC-A7IH	Blood Derived Normal	asian	not hispanic or latino	Asian
26	TCGA-CC-A7II-10A	0.018	0.978	0.003	TCGA-CC-A7II	Blood Derived Normal	asian	not hispanic or latino	Asian
27	TCGA-CC-A7IJ-10A	0.001	0.999	0.001	TCGA-CC-A7IJ	Blood Derived Normal	asian	not hispanic or latino	Asian
28	TCGA-CC-A7IK-10A	0.001	0.999	0	TCGA-CC-A7IK	Blood Derived Normal	asian	not hispanic or latino	Asian
29	TCGA-CC-A7IL-10A	0.002	0.997	0.001	TCGA-CC-A7IL	Blood Derived Normal	asian	not hispanic or latino	Asian
30	TCGA-CC-A8HS-10A	0.001	0.998	0.001	TCGA-CC-A8HS	Blood Derived Normal	asian	not hispanic or latino	Asian
31	TCGA-CC-A8HT-10A	0.017	0.981	0.002	TCGA-CC-A8HT	Blood Derived Normal	asian	not hispanic or latino	Asian
32	TCGA-CC-A8HU-10A	0.006	0.991	0.003	TCGA-CC-A8HU	Blood Derived Normal	asian	not hispanic or latino	Asian
33	TCGA-CC-A8HV-10A	0.001	0.999	0	TCGA-CC-A8HV	Blood Derived Normal	asian	not hispanic or latino	Asian
34	TCGA-CC-A9FS-10A	0.005	0.983	0.013	TCGA-CC-A9FS	Blood Derived Normal	asian	not hispanic or latino	Asian
35	TCGA-CC-A9FU-10A	0	0.999	0	TCGA-CC-A9FU	Blood Derived Normal	asian	not hispanic or latino	Asian
36	TCGA-CC-A9FV-10A	0.001	0.994	0.005	TCGA-CC-A9FV	Blood Derived Normal	asian	not hispanic or latino	Asian
37	TCGA-CC-A9FW-10A	0.001	0.999	0	TCGA-CC-A9FW	Blood Derived Normal	asian	not hispanic or latino	Asian
38	TCGA-DD-A116-10A	0.001	0.998	0.001	TCGA-DD-A116	Blood Derived Normal	asian	not hispanic or latino	Asian
39	TCGA-DD-A116-11A	0	0.999	0.001	TCGA-DD-A116	Solid Tissue Normal	asian	not hispanic or latino	Asian
40	TCGA-DD-A119-10A	0.003	0.995	0.001	TCGA-DD-A119	Blood Derived Normal	asian	not hispanic or latino	Asian
41	TCGA-DD-A119-11A	0.004	0.995	0.001	TCGA-DD-A119	Solid Tissue Normal	asian	not hispanic or latino	Asian
42	TCGA-DD-A1EA-10A	0	0.999	0	TCGA-DD-A1EA	Blood Derived Normal	asian	not hispanic or latino	Asian
43	TCGA-DD-A1EI-11A	0.005	0.993	0.001	TCGA-DD-A1EI	Solid Tissue Normal	asian	not hispanic or latino	Asian
44	TCGA-DD-A39Y-11A	0	0.999	0	TCGA-DD-A39Y	Solid Tissue Normal	asian	not hispanic or latino	Asian
45	TCGA-DD-A3A3-11A	0.033	0.945	0.022	TCGA-DD-A3A3	Solid Tissue Normal	asian	not hispanic or latino	Asian
46	TCGA-DD-AAC8-10A	0.001	0.997	0.002	TCGA-DD-AAC8	Blood Derived Normal	asian	not hispanic or latino	Asian
47	TCGA-DD-AAC9-10A	0.004	0.994	0.003	TCGA-DD-AAC9	Blood Derived Normal	asian	not hispanic or latino	Asian
48	TCGA-DD-AACA-10A	0.001	0.998	0	TCGA-DD-AACA	Blood Derived Normal	asian	not hispanic or latino	Asian
49	TCGA-DD-AACB-10A	0.001	0.998	0	TCGA-DD-AACB	Blood Derived Normal	asian	not hispanic or latino	Asian
50	TCGA-DD-AACC-10A	0	0.999	0	TCGA-DD-AACC	Blood Derived Normal	asian	not hispanic or latino	Asian
51	TCGA-DD-AACD-10A	0.001	0.995	0.004	TCGA-DD-AACD	Blood Derived Normal	asian	not hispanic or latino	Asian
52	TCGA-DD-AACE-10A	0.001	0.998	0.001	TCGA-DD-AACE	Blood Derived Normal	asian	not hispanic or latino	Asian
53	TCGA-DD-AACF-10A	0	0.999	0	TCGA-DD-AACF	Blood Derived Normal	asian	not hispanic or latino	Asian
54	TCGA-DD-AACG-10A	0.002	0.998	0	TCGA-DD-AACG	Blood Derived Normal	asian	not hispanic or latino	Asian
55	TCGA-DD-AACH-10A	0	0.999	0	TCGA-DD-AACH	Blood Derived Normal	asian	not hispanic or latino	Asian
56	TCGA-DD-AACI-10A	0.001	0.999	0	TCGA-DD-AACI	Blood Derived Normal	asian	not hispanic or latino	Asian
57	TCGA-DD-AACJ-10A	0	0.999	0	TCGA-DD-AACJ	Blood Derived Normal	asian	not hispanic or latino	Asian
58	TCGA-DD-AACK-10A	0.001	0.999	0	TCGA-DD-AACK	Blood Derived Normal	asian	not hispanic or latino	Asian
59	TCGA-DD-AACL-10A	0.001	0.999	0.001	TCGA-DD-AACL	Blood Derived Normal	asian	not hispanic or latino	Asian
60	TCGA-DD-AACM-10A	0.001	0.999	0	TCGA-DD-AACM	Blood Derived Normal	asian	not hispanic or latino	Asian
61	TCGA-DD-AACN-10A	0	0.999	0	TCGA-DD-AACN	Blood Derived Normal	asian	not hispanic or latino	Asian
62	TCGA-DD-AACO-10A	0.001	0.999	0	TCGA-DD-AACO	Blood Derived Normal	asian	not hispanic or latino	Asian
63	TCGA-DD-AACP-10A	0	0.999	0	TCGA-DD-AACP	Blood Derived Normal	asian	not hispanic or latino	Asian
64	TCGA-DD-AACQ-10A	0	0.999	0.001	TCGA-DD-AACQ	Blood Derived Normal	asian	not hispanic or latino	Asian
65	TCGA-DD-AACS-10A	0	0.998	0.001	TCGA-DD-AACS	Blood Derived Normal	asian	not hispanic or latino	Asian
66	TCGA-DD-AACT-10A	0.01	0.989	0.001	TCGA-DD-AACT	Blood Derived Normal	asian	not hispanic or latino	Asian
67	TCGA-DD-AACU-10A	0.001	0.999	0	TCGA-DD-AACU	Blood Derived Normal	asian	not hispanic or latino	Asian
68	TCGA-DD-AACV-10A	0	0.999	0	TCGA-DD-AACV	Blood Derived Normal	asian	not hispanic or latino	Asian
69	TCGA-DD-AACW-10A	0.001	0.999	0	TCGA-DD-AACW	Blood Derived Normal	asian	not hispanic or latino	Asian
70	TCGA-DD-AACX-10A	0	0.999	0	TCGA-DD-AACX	Blood Derived Normal	asian	not hispanic or latino	Asian
71	TCGA-DD-AACY-10A	0.001	0.999	0	TCGA-DD-AACY	Blood Derived Normal	asian	not hispanic or latino	Asian
72	TCGA-DD-AACZ-10A	0.001	0.998	0.001	TCGA-DD-AACZ	Blood Derived Normal	asian	not hispanic or latino	Asian
73	TCGA-DD-AAD0-10A	0	0.999	0	TCGA-DD-AAD0	Blood Derived Normal	asian	not hispanic or latino	Asian
74	TCGA-DD-AAD1-10A	0	0.999	0	TCGA-DD-AAD1	Blood Derived Normal	asian	not hispanic or latino	Asian
75	TCGA-DD-AAD2-10A	0.001	0.999	0.001	TCGA-DD-AAD2	Blood Derived Normal	asian	not hispanic or latino	Asian
76	TCGA-DD-AAD3-10A	0	0.999	0	TCGA-DD-AAD3	Blood Derived Normal	asian	not hispanic or latino	Asian
77	TCGA-DD-AAD5-10A	0.002	0.994	0.004	TCGA-DD-AAD5	Blood Derived Normal	asian	not hispanic or latino	Asian
78	TCGA-DD-AAD6-10A	0	0.999	0	TCGA-DD-AAD6	Blood Derived Normal	asian	not hispanic or latino	Asian
79	TCGA-DD-AAD8-10A	0.001	0.998	0.001	TCGA-DD-AAD8	Blood Derived Normal	asian	not hispanic or latino	Asian
80	TCGA-DD-AADA-10A	0	0.999	0	TCGA-DD-AADA	Blood Derived Normal	asian	not hispanic or latino	Asian
81	TCGA-DD-AADB-10A	0.001	0.999	0	TCGA-DD-AADB	Blood Derived Normal	asian	not hispanic or latino	Asian
82	TCGA-DD-AADC-10A	0	0.999	0.001	TCGA-DD-AADC	Blood Derived Normal	asian	not hispanic or latino	Asian
83	TCGA-DD-AADD-10A	0.003	0.996	0.001	TCGA-DD-AADD	Blood Derived Normal	asian	not hispanic or latino	Asian
84	TCGA-DD-AADE-10A	0.001	0.998	0.001	TCGA-DD-AADE	Blood Derived Normal	asian	not hispanic or latino	Asian
85	TCGA-DD-AADF-10A	0.001	0.999	0	TCGA-DD-AADF	Blood Derived Normal	asian	not hispanic or latino	Asian
86	TCGA-DD-AADG-10A	0.001	0.998	0	TCGA-DD-AADG	Blood Derived Normal	asian	not hispanic or latino	Asian
87	TCGA-DD-AADI-10A	0.001	0.999	0.001	TCGA-DD-AADI	Blood Derived Normal	asian	not hispanic or latino	Asian
88	TCGA-DD-AADJ-10A	0.001	0.999	0	TCGA-DD-AADJ	Blood Derived Normal	asian	not hispanic or latino	Asian
89	TCGA-DD-AADK-10A	0.002	0.998	0.001	TCGA-DD-AADK	Blood Derived Normal	asian	not hispanic or latino	Asian
90	TCGA-DD-AADL-10A	0.001	0.998	0.001	TCGA-DD-AADL	Blood Derived Normal	asian	not hispanic or latino	Asian
91	TCGA-DD-AADM-10A	0.001	0.998	0	TCGA-DD-AADM	Blood Derived Normal	asian	not hispanic or latino	Asian
92	TCGA-DD-AADN-10A	0.001	0.999	0.001	TCGA-DD-AADN	Blood Derived Normal	asian	not hispanic or latino	Asian
93	TCGA-DD-AADO-10A	0	0.999	0	TCGA-DD-AADO	Blood Derived Normal	asian	not hispanic or latino	Asian
94	TCGA-DD-AADP-10A	0.001	0.996	0.003	TCGA-DD-AADP	Blood Derived Normal	asian	not hispanic or latino	Asian
95	TCGA-DD-AADQ-10A	0	0.999	0	TCGA-DD-AADQ	Blood Derived Normal	asian	not hispanic or latino	Asian
96	TCGA-DD-AADR-10A	0.001	0.999	0	TCGA-DD-AADR	Blood Derived Normal	asian	not hispanic or latino	Asian
97	TCGA-DD-AADS-10A	0.001	0.999	0.001	TCGA-DD-AADS	Blood Derived Normal	asian	not hispanic or latino	Asian
98	TCGA-DD-AADU-10A	0.001	0.999	0	TCGA-DD-AADU	Blood Derived Normal	asian	not hispanic or latino	Asian
99	TCGA-DD-AADV-10A	0	0.999	0	TCGA-DD-AADV	Blood Derived Normal	asian	not hispanic or latino	Asian
100	TCGA-DD-AADW-10A	0	0.999	0	TCGA-DD-AADW	Blood Derived Normal	asian	not hispanic or latino	Asian
101	TCGA-DD-AADY-10A	0.001	0.999	0	TCGA-DD-AADY	Blood Derived Normal	asian	not hispanic or latino	Asian
102	TCGA-DD-AAE0-10A	0	0.999	0	TCGA-DD-AAE0	Blood Derived Normal	asian	not hispanic or latino	Asian
103	TCGA-DD-AAE1-10A	0.001	0.998	0.001	TCGA-DD-AAE1	Blood Derived Normal	asian	not hispanic or latino	Asian
104	TCGA-DD-AAE2-10A	0	0.999	0.001	TCGA-DD-AAE2	Blood Derived Normal	asian	not hispanic or latino	Asian
105	TCGA-DD-AAE3-10A	0	0.999	0.001	TCGA-DD-AAE3	Blood Derived Normal	asian	not hispanic or latino	Asian
106	TCGA-DD-AAE4-10A	0	0.999	0	TCGA-DD-AAE4	Blood Derived Normal	asian	not hispanic or latino	Asian
107	TCGA-DD-AAE6-10A	0.001	0.999	0	TCGA-DD-AAE6	Blood Derived Normal	asian	not hispanic or latino	Asian
108	TCGA-DD-AAE7-10A	0.001	0.999	0	TCGA-DD-AAE7	Blood Derived Normal	asian	not hispanic or latino	Asian
109	TCGA-DD-AAE8-10A	0.001	0.999	0	TCGA-DD-AAE8	Blood Derived Normal	asian	not hispanic or latino	Asian
110	TCGA-DD-AAE9-10A	0.001	0.999	0	TCGA-DD-AAE9	Blood Derived Normal	asian	not hispanic or latino	Asian
111	TCGA-DD-AAEA-10A	0	0.999	0	TCGA-DD-AAEA	Blood Derived Normal	asian	not hispanic or latino	Asian
112	TCGA-DD-AAEB-10A	0.002	0.998	0	TCGA-DD-AAEB	Blood Derived Normal	asian	not hispanic or latino	Asian
113	TCGA-DD-AAED-10A	0.001	0.998	0.001	TCGA-DD-AAED	Blood Derived Normal	asian	not hispanic or latino	Asian
114	TCGA-DD-AAEE-10A	0.001	0.999	0	TCGA-DD-AAEE	Blood Derived Normal	asian	not hispanic or latino	Asian
115	TCGA-DD-AAEG-10A	0.001	0.999	0	TCGA-DD-AAEG	Blood Derived Normal	asian	not hispanic or latino	Asian
116	TCGA-DD-AAEH-10A	0	0.999	0.001	TCGA-DD-AAEH	Blood Derived Normal	asian	not hispanic or latino	Asian
117	TCGA-DD-AAEI-10A	0	0.999	0	TCGA-DD-AAEI	Blood Derived Normal	asian	not hispanic or latino	Asian
118	TCGA-DD-AAEK-10A	0.001	0.999	0.001	TCGA-DD-AAEK	Blood Derived Normal	asian	not hispanic or latino	Asian
119	TCGA-DD-AAVP-10A	0	0.999	0	TCGA-DD-AAVP	Blood Derived Normal	asian	not hispanic or latino	Asian
120	TCGA-DD-AAVQ-10A	0.001	0.999	0.001	TCGA-DD-AAVQ	Blood Derived Normal	asian	not hispanic or latino	Asian
121	TCGA-DD-AAVR-10A	0.001	0.999	0	TCGA-DD-AAVR	Blood Derived Normal	asian	not hispanic or latino	Asian
122	TCGA-DD-AAVS-10A	0	0.999	0.001	TCGA-DD-AAVS	Blood Derived Normal	asian	not hispanic or latino	Asian
123	TCGA-DD-AAVU-10A	0.001	0.999	0.001	TCGA-DD-AAVU	Blood Derived Normal	asian	not hispanic or latino	Asian
124	TCGA-DD-AAVV-10A	0.001	0.999	0	TCGA-DD-AAVV	Blood Derived Normal	asian	not hispanic or latino	Asian
125	TCGA-DD-AAVW-10A	0	0.999	0	TCGA-DD-AAVW	Blood Derived Normal	asian	not hispanic or latino	Asian
126	TCGA-DD-AAVX-10A	0.001	0.995	0.003	TCGA-DD-AAVX	Blood Derived Normal	asian	not hispanic or latino	Asian
127	TCGA-DD-AAVY-10A	0	0.999	0.001	TCGA-DD-AAVY	Blood Derived Normal	asian	not hispanic or latino	Asian
128	TCGA-DD-AAVZ-10A	0.001	0.997	0.001	TCGA-DD-AAVZ	Blood Derived Normal	asian	not hispanic or latino	Asian
129	TCGA-DD-AAW0-10A	0.003	0.997	0	TCGA-DD-AAW0	Blood Derived Normal	asian	not hispanic or latino	Asian
130	TCGA-DD-AAW1-10A	0.003	0.997	0.001	TCGA-DD-AAW1	Blood Derived Normal	asian	not hispanic or latino	Asian
131	TCGA-DD-AAW2-10A	0	1	0	TCGA-DD-AAW2	Blood Derived Normal	asian	not hispanic or latino	Asian
132	TCGA-DD-AAW3-10A	0	0.999	0	TCGA-DD-AAW3	Blood Derived Normal	asian	not hispanic or latino	Asian
133	TCGA-ED-A459-10A	0.001	0.999	0.001	TCGA-ED-A459	Blood Derived Normal	asian	not hispanic or latino	Asian
134	TCGA-ED-A4XI-10A	0.001	0.998	0	TCGA-ED-A4XI	Blood Derived Normal	asian	not hispanic or latino	Asian
135	TCGA-ED-A5KG-10A	0.006	0.994	0.001	TCGA-ED-A5KG	Blood Derived Normal	asian	not hispanic or latino	Asian
136	TCGA-ED-A66X-10A	0.071	0.929	0	TCGA-ED-A66X	Blood Derived Normal	asian	not hispanic or latino	Asian
137	TCGA-ED-A66Y-10A	0	0.999	0.001	TCGA-ED-A66Y	Blood Derived Normal	asian	not hispanic or latino	Asian
138	TCGA-ED-A7PX-10A	0.046	0.951	0.003	TCGA-ED-A7PX	Blood Derived Normal	asian	not hispanic or latino	Asian
139	TCGA-ED-A7PY-10A	0.023	0.974	0.003	TCGA-ED-A7PY	Blood Derived Normal	asian	not hispanic or latino	Asian
140	TCGA-ED-A7PZ-10A	0.001	0.998	0	TCGA-ED-A7PZ	Blood Derived Normal	asian	not hispanic or latino	Asian
141	TCGA-ED-A7XO-10A	0.01	0.988	0.002	TCGA-ED-A7XO	Blood Derived Normal	asian	not hispanic or latino	Asian
142	TCGA-ED-A7XP-10A	0.001	0.997	0.002	TCGA-ED-A7XP	Blood Derived Normal	asian	not hispanic or latino	Asian
143	TCGA-ED-A82E-10A	0	0.999	0	TCGA-ED-A82E	Blood Derived Normal	asian	not hispanic or latino	Asian
144	TCGA-ED-A8O5-10A	0.001	0.999	0.001	TCGA-ED-A8O5	Blood Derived Normal	asian	not hispanic or latino	Asian
145	TCGA-ED-A8O6-10A	0	0.999	0	TCGA-ED-A8O6	Blood Derived Normal	asian	not hispanic or latino	Asian
146	TCGA-ED-A97K-10A	0.01	0.968	0.022	TCGA-ED-A97K	Blood Derived Normal	asian	not hispanic or latino	Asian
147	TCGA-G3-A25U-10A	0	0.999	0	TCGA-G3-A25U	Blood Derived Normal	asian	not hispanic or latino	Asian
148	TCGA-G3-A25Y-10A	0.006	0.989	0.005	TCGA-G3-A25Y	Blood Derived Normal	asian	not hispanic or latino	Asian
149	TCGA-G3-A25Z-10A	0	0.999	0	TCGA-G3-A25Z	Blood Derived Normal	asian	not hispanic or latino	Asian
150	TCGA-G3-A3CH-11A	0	0.999	0	TCGA-G3-A3CH	Solid Tissue Normal	asian	not hispanic or latino	Asian
151	TCGA-G3-A3CK-10A	0	0.999	0	TCGA-G3-A3CK	Blood Derived Normal	asian	not hispanic or latino	Asian
152	TCGA-G3-A5SI-10A	0.826	0.054	0.12	TCGA-G3-A5SI	Blood Derived Normal	asian	not hispanic or latino	Asian	European
153	TCGA-G3-A7M5-10A	0.001	0.998	0.001	TCGA-G3-A7M5	Blood Derived Normal	asian	not hispanic or latino	Asian
154	TCGA-G3-A7M8-10A	0.001	0.999	0	TCGA-G3-A7M8	Blood Derived Normal	asian	not hispanic or latino	Asian
155	TCGA-G3-AAV0-10A	0	0.999	0.001	TCGA-G3-AAV0	Blood Derived Normal	asian	not hispanic or latino	Asian
156	TCGA-G3-AAV1-10A	0.01	0.951	0.039	TCGA-G3-AAV1	Blood Derived Normal	asian	not hispanic or latino	Asian
157	TCGA-G3-AAV7-10A	0.001	0.999	0	TCGA-G3-AAV7	Blood Derived Normal	asian	not hispanic or latino	Asian
158	TCGA-RC-A7S9-10A	0.002	0.997	0.002	TCGA-RC-A7S9	Blood Derived Normal	asian	not hispanic or latino	Asian
159	TCGA-RC-A7SB-10A	0.001	0.999	0	TCGA-RC-A7SB	Blood Derived Normal	asian	not hispanic or latino	Asian
160	TCGA-RC-A7SF-10A	0	0.999	0	TCGA-RC-A7SF	Blood Derived Normal	asian	not hispanic or latino	Asian
161	TCGA-RC-A7SH-10A	0.002	0.997	0.001	TCGA-RC-A7SH	Blood Derived Normal	asian	not hispanic or latino	Asian
162	TCGA-RC-A7SK-10A	0.001	0.999	0	TCGA-RC-A7SK	Blood Derived Normal	asian	not hispanic or latino	Asian
163	TCGA-UB-A7ME-10A	0	0.999	0.001	TCGA-UB-A7ME	Blood Derived Normal	asian	not hispanic or latino	Asian
164	TCGA-ZP-A9CZ-10A	0	0.999	0	TCGA-ZP-A9CZ	Blood Derived Normal	asian	not hispanic or latino	Asian
165	TCGA-2Y-A9H4-10A	0.008	0.007	0.985	TCGA-2Y-A9H4	Blood Derived Normal	black or african american	not hispanic or latino	Black
166	TCGA-3K-AAZ8-10A	0.125	0.002	0.874	TCGA-3K-AAZ8	Blood Derived Normal	black or african american	not hispanic or latino	Black
167	TCGA-BC-A110-11A	0.148	0.001	0.851	TCGA-BC-A110	Solid Tissue Normal	black or african american	not hispanic or latino	Black
168	TCGA-BD-A3EP-11A	0.086	0.066	0.848	TCGA-BD-A3EP	Solid Tissue Normal	black or african american	not hispanic or latino	Black
169	TCGA-BW-A5NO-10A	0.121	0.008	0.872	TCGA-BW-A5NO	Blood Derived Normal	black or african american	not hispanic or latino	Black
170	TCGA-DD-A114-10A	0.464	0.001	0.535	TCGA-DD-A114	Blood Derived Normal	black or african american	not hispanic or latino	Black
171	TCGA-DD-A11A-11A	0.142	0.033	0.824	TCGA-DD-A11A	Solid Tissue Normal	black or african american	not hispanic or latino	Black
172	TCGA-DD-A11A-10A	0.162	0.023	0.814	TCGA-DD-A11A	Blood Derived Normal	black or african american	not hispanic or latino	Black
173	TCGA-DD-A1EL-10A	0.419	0.003	0.577	TCGA-DD-A1EL	Blood Derived Normal	black or african american	not hispanic or latino	Black
174	TCGA-EP-A12J-11A	0.134	0.001	0.865	TCGA-EP-A12J	Solid Tissue Normal	black or african american	not hispanic or latino	Black
175	TCGA-EP-A12J-10A	0.135	0.001	0.863	TCGA-EP-A12J	Blood Derived Normal	black or african american	not hispanic or latino	Black
176	TCGA-EP-A2KC-10A	0.136	0	0.864	TCGA-EP-A2KC	Blood Derived Normal	black or african american	not hispanic or latino	Black
177	TCGA-ES-A2HT-11A	0.001	0.084	0.915	TCGA-ES-A2HT	Solid Tissue Normal	black or african american	not hispanic or latino	Black
178	TCGA-K7-A5RG-11A	0.133	0.002	0.865	TCGA-K7-A5RG	Solid Tissue Normal	black or african american	not hispanic or latino	Black
179	TCGA-K7-A5RG-10A	0.135	0.002	0.863	TCGA-K7-A5RG	Blood Derived Normal	black or african american	not hispanic or latino	Black
180	TCGA-MI-A75I-10A	0.202	0.001	0.797	TCGA-MI-A75I	Blood Derived Normal	black or african american	not hispanic or latino	Black
181	TCGA-QA-A7B7-10A	0	0.001	0.999	TCGA-QA-A7B7	Blood Derived Normal	black or african american	not hispanic or latino	Black
182	TCGA-RG-A7D4-10A	0.098	0.004	0.897	TCGA-RG-A7D4	Blood Derived Normal	black or african american	not hispanic or latino	Black
183	TCGA-UB-A7MD-10A	0.193	0.001	0.806	TCGA-UB-A7MD	Blood Derived Normal	black or african american	not hispanic or latino	Black
184	TCGA-ZP-A9D0-10A	0.042	0.008	0.95	TCGA-ZP-A9D0	Blood Derived Normal	black or african american	not hispanic or latino	Black
185	TCGA-2Y-A9GS-10A	0.786	0.092	0.122	TCGA-2Y-A9GS	Blood Derived Normal	white	hispanic or latino	Hispanic White
186	TCGA-2Y-A9H0-10A	0.696	0.161	0.142	TCGA-2Y-A9H0	Blood Derived Normal	white	hispanic or latino	Hispanic White
187	TCGA-2Y-A9H3-10A	0.849	0.088	0.063	TCGA-2Y-A9H3	Blood Derived Normal	white	hispanic or latino	Hispanic White
188	TCGA-BW-A5NP-10A	0.605	0.336	0.059	TCGA-BW-A5NP	Blood Derived Normal	white	hispanic or latino	Hispanic White
189	TCGA-DD-A4NE-11A	0.999	0	0	TCGA-DD-A4NE	Solid Tissue Normal	white	hispanic or latino	Hispanic White
190	TCGA-DD-A4NQ-11A	0.997	0.001	0.002	TCGA-DD-A4NQ	Solid Tissue Normal	white	hispanic or latino	Hispanic White
191	TCGA-DD-A4NQ-10A	0.997	0.001	0.002	TCGA-DD-A4NQ	Blood Derived Normal	white	hispanic or latino	Hispanic White
192	TCGA-DD-A73B-10A	0.997	0.001	0.002	TCGA-DD-A73B	Blood Derived Normal	white	hispanic or latino	Hispanic White
193	TCGA-LG-A9QD-10A	0.661	0.047	0.292	TCGA-LG-A9QD	Blood Derived Normal	white	hispanic or latino	Hispanic White
194	TCGA-WX-AA44-10A	0.772	0.032	0.195	TCGA-WX-AA44	Blood Derived Normal	white	hispanic or latino	Hispanic White
195	TCGA-XR-A8TC-10A	0.779	0.001	0.221	TCGA-XR-A8TC	Blood Derived Normal	white	hispanic or latino	Hispanic White
196	TCGA-XR-A8TD-10A	0.872	0.029	0.098	TCGA-XR-A8TD	Blood Derived Normal	white	hispanic or latino	Hispanic White
197	TCGA-XR-A8TE-10A	0.686	0.001	0.313	TCGA-XR-A8TE	Blood Derived Normal	white	hispanic or latino	Hispanic White
198	TCGA-XR-A8TF-10A	0.866	0.008	0.126	TCGA-XR-A8TF	Blood Derived Normal	white	hispanic or latino	Hispanic White
199	TCGA-XR-A8TG-10A	0.876	0.002	0.122	TCGA-XR-A8TG	Blood Derived Normal	white	hispanic or latino	Hispanic White
200	TCGA-YA-A8S7-10A	0.367	0.623	0.01	TCGA-YA-A8S7	Blood Derived Normal	white	hispanic or latino	Hispanic White
201	TCGA-DD-A1EB-10A	0.998	0.001	0.001	TCGA-DD-A1EB	Blood Derived Normal	not reported	not reported	Unknown	European
202	TCGA-DD-A1EB-11A	0.999	0.001	0.001	TCGA-DD-A1EB	Solid Tissue Normal	not reported	not reported	Unknown	European
203	TCGA-DD-A39Z-11A	0.999	0.001	0.001	TCGA-DD-A39Z	Solid Tissue Normal	not reported	not reported	Unknown	European
204	TCGA-DD-A3A1-11A	0.998	0	0.001	TCGA-DD-A3A1	Solid Tissue Normal	not reported	not reported	Unknown	European
205	TCGA-DD-A3A7-11A	0.998	0.001	0	TCGA-DD-A3A7	Solid Tissue Normal	not reported	not reported	Unknown	European
206	TCGA-HP-A5MZ-10A	0.999	0.001	0.001	TCGA-HP-A5MZ	Blood Derived Normal	not reported	not reported	Unknown	European
207	TCGA-HP-A5N0-10A	0.998	0.001	0.001	TCGA-HP-A5N0	Blood Derived Normal	not reported	not reported	Unknown	European
208	TCGA-KR-A7K8-10A	0.596	0.39	0.014	TCGA-KR-A7K8	Blood Derived Normal	not reported	not reported	Unknown
209	TCGA-2Y-A9HB-10A	0.646	0.006	0.347	TCGA-2Y-A9HB	Blood Derived Normal	not reported	hispanic or latino	Reported as Hispanic
210	TCGA-G3-AAUZ-10A	0.006	0.992	0.002	TCGA-G3-AAUZ	Blood Derived Normal	not reported	hispanic or latino	Reported as Hispanic	Asian
211	TCGA-O8-A75V-10A	0.733	0.09	0.177	TCGA-O8-A75V	Blood Derived Normal	not reported	hispanic or latino	Reported as Hispanic
212	TCGA-2Y-A9GT-10A	0.998	0	0.001	TCGA-2Y-A9GT	Blood Derived Normal	white	not hispanic or latino	Non-Hispanic White
213	TCGA-2Y-A9GU-10A	0.996	0.001	0.003	TCGA-2Y-A9GU	Blood Derived Normal	white	not hispanic or latino	Non-Hispanic White
214	TCGA-2Y-A9GV-10A	0.999	0	0	TCGA-2Y-A9GV	Blood Derived Normal	white	not hispanic or latino	Non-Hispanic White
215	TCGA-2Y-A9GW-10A	0.998	0.001	0	TCGA-2Y-A9GW	Blood Derived Normal	white	not hispanic or latino	Non-Hispanic White
216	TCGA-2Y-A9GX-10A	0.999	0.001	0	TCGA-2Y-A9GX	Blood Derived Normal	white	not hispanic or latino	Non-Hispanic White
217	TCGA-2Y-A9GY-10A	0.992	0.001	0.006	TCGA-2Y-A9GY	Blood Derived Normal	white	not hispanic or latino	Non-Hispanic White
218	TCGA-2Y-A9GZ-10A	0.995	0.001	0.004	TCGA-2Y-A9GZ	Blood Derived Normal	white	not hispanic or latino	Non-Hispanic White
219	TCGA-2Y-A9H1-10A	0.994	0.001	0.006	TCGA-2Y-A9H1	Blood Derived Normal	white	not hispanic or latino	Non-Hispanic White
220	TCGA-2Y-A9H2-10A	0.999	0	0	TCGA-2Y-A9H2	Blood Derived Normal	white	not hispanic or latino	Non-Hispanic White
221	TCGA-2Y-A9H5-10A	0.992	0.002	0.005	TCGA-2Y-A9H5	Blood Derived Normal	white	not hispanic or latino	Non-Hispanic White
222	TCGA-2Y-A9H6-10A	0.999	0.001	0	TCGA-2Y-A9H6	Blood Derived Normal	white	not hispanic or latino	Non-Hispanic White
223	TCGA-2Y-A9H7-10A	0.996	0.003	0.001	TCGA-2Y-A9H7	Blood Derived Normal	white	not hispanic or latino	Non-Hispanic White
224	TCGA-2Y-A9H8-10A	0.942	0.058	0	TCGA-2Y-A9H8	Blood Derived Normal	white	not hispanic or latino	Non-Hispanic White
225	TCGA-2Y-A9H9-10A	0.999	0.001	0	TCGA-2Y-A9H9	Blood Derived Normal	white	not hispanic or latino	Non-Hispanic White
226	TCGA-2Y-A9HA-10A	0.999	0	0.001	TCGA-2Y-A9HA	Blood Derived Normal	white	not hispanic or latino	Non-Hispanic White
227	TCGA-4R-AA8I-10B	0.993	0.007	0	TCGA-4R-AA8I	Blood Derived Normal	white	not hispanic or latino	Non-Hispanic White
228	TCGA-5C-A9VG-10A	0.998	0.002	0	TCGA-5C-A9VG	Blood Derived Normal	white	not hispanic or latino	Non-Hispanic White
229	TCGA-5C-A9VH-10A	0.964	0.034	0.002	TCGA-5C-A9VH	Blood Derived Normal	white	not hispanic or latino	Non-Hispanic White
230	TCGA-5R-AA1C-10A	0.93	0.068	0.001	TCGA-5R-AA1C	Blood Derived Normal	white	not hispanic or latino	Non-Hispanic White
231	TCGA-5R-AA1D-10A	0.998	0.002	0	TCGA-5R-AA1D	Blood Derived Normal	white	not hispanic or latino	Non-Hispanic White
232	TCGA-5R-AAAM-10A	0.997	0.002	0.001	TCGA-5R-AAAM	Blood Derived Normal	white	not hispanic or latino	Non-Hispanic White
233	TCGA-BC-4073-10A	0.807	0.001	0.192	TCGA-BC-4073	Blood Derived Normal	white	not hispanic or latino	Non-Hispanic White
234	TCGA-BC-A10Q-11A	0.991	0.008	0.001	TCGA-BC-A10Q	Solid Tissue Normal	white	not hispanic or latino	Non-Hispanic White
235	TCGA-BC-A10R-11A	0.998	0.001	0.001	TCGA-BC-A10R	Solid Tissue Normal	white	not hispanic or latino	Non-Hispanic White
236	TCGA-BC-A10S-11A	0.997	0.003	0.001	TCGA-BC-A10S	Solid Tissue Normal	white	not hispanic or latino	Non-Hispanic White
237	TCGA-BC-A10T-11A	0.998	0	0.002	TCGA-BC-A10T	Solid Tissue Normal	white	not hispanic or latino	Non-Hispanic White
238	TCGA-BC-A10U-11A	0.998	0.001	0.001	TCGA-BC-A10U	Solid Tissue Normal	white	not hispanic or latino	Non-Hispanic White
239	TCGA-BC-A10X-11A	0.958	0.039	0.003	TCGA-BC-A10X	Solid Tissue Normal	white	not hispanic or latino	Non-Hispanic White
240	TCGA-BC-A10Y-11A	0.998	0.001	0.001	TCGA-BC-A10Y	Solid Tissue Normal	white	not hispanic or latino	Non-Hispanic White
241	TCGA-BC-A10Z-11A	0.997	0.002	0.001	TCGA-BC-A10Z	Solid Tissue Normal	white	not hispanic or latino	Non-Hispanic White
242	TCGA-BC-A112-11A	0.998	0.001	0.001	TCGA-BC-A112	Solid Tissue Normal	white	not hispanic or latino	Non-Hispanic White
243	TCGA-BC-A216-11A	0.999	0	0	TCGA-BC-A216	Solid Tissue Normal	white	not reported	Non-Hispanic White
244	TCGA-BC-A217-10A	0.998	0.001	0.001	TCGA-BC-A217	Blood Derived Normal	white	not reported	Non-Hispanic White
245	TCGA-BC-A3KF-10A	0.991	0.001	0.007	TCGA-BC-A3KF	Blood Derived Normal	white	not reported	Non-Hispanic White
246	TCGA-BC-A3KG-10A	0.998	0.001	0.001	TCGA-BC-A3KG	Blood Derived Normal	white	not hispanic or latino	Non-Hispanic White
247	TCGA-BC-A5W4-10A	0.998	0.001	0.001	TCGA-BC-A5W4	Blood Derived Normal	white	not hispanic or latino	Non-Hispanic White
248	TCGA-BC-A69H-10A	0.999	0.001	0	TCGA-BC-A69H	Blood Derived Normal	white	not hispanic or latino	Non-Hispanic White
249	TCGA-BC-A69I-10A	0.999	0	0.001	TCGA-BC-A69I	Blood Derived Normal	white	not reported	Non-Hispanic White
250	TCGA-BC-A8YO-10A	0.998	0.001	0.001	TCGA-BC-A8YO	Blood Derived Normal	white	not hispanic or latino	Non-Hispanic White
251	TCGA-BD-A2L6-11A	0.998	0.001	0.001	TCGA-BD-A2L6	Solid Tissue Normal	white	not reported	Non-Hispanic White
252	TCGA-BD-A3ER-11A	0.938	0	0.062	TCGA-BD-A3ER	Solid Tissue Normal	white	not hispanic or latino	Non-Hispanic White
253	TCGA-BW-A5NQ-10A	0.99	0.001	0.009	TCGA-BW-A5NQ	Blood Derived Normal	white	not hispanic or latino	Non-Hispanic White
254	TCGA-DD-A113-11A	0.998	0.001	0.001	TCGA-DD-A113	Solid Tissue Normal	white	not hispanic or latino	Non-Hispanic White
255	TCGA-DD-A113-10A	0.998	0.001	0.001	TCGA-DD-A113	Blood Derived Normal	white	not hispanic or latino	Non-Hispanic White
256	TCGA-DD-A115-11A	0.998	0.001	0.001	TCGA-DD-A115	Solid Tissue Normal	white	not reported	Non-Hispanic White
257	TCGA-DD-A115-10A	0.998	0.001	0.001	TCGA-DD-A115	Blood Derived Normal	white	not reported	Non-Hispanic White
258	TCGA-DD-A118-11A	0.997	0.003	0	TCGA-DD-A118	Solid Tissue Normal	white	not hispanic or latino	Non-Hispanic White
259	TCGA-DD-A11B-11A	0.999	0.001	0.001	TCGA-DD-A11B	Solid Tissue Normal	white	not hispanic or latino	Non-Hispanic White
260	TCGA-DD-A11B-10A	0.998	0.001	0.001	TCGA-DD-A11B	Blood Derived Normal	white	not hispanic or latino	Non-Hispanic White
261	TCGA-DD-A11C-11A	0.995	0.004	0.001	TCGA-DD-A11C	Solid Tissue Normal	white	not hispanic or latino	Non-Hispanic White
262	TCGA-DD-A11D-11A	0.998	0	0.001	TCGA-DD-A11D	Solid Tissue Normal	white	not hispanic or latino	Non-Hispanic White
263	TCGA-DD-A1E9-11A	0.998	0	0.002	TCGA-DD-A1E9	Solid Tissue Normal	white	not hispanic or latino	Non-Hispanic White
264	TCGA-DD-A1EC-11A	0.999	0	0	TCGA-DD-A1EC	Solid Tissue Normal	white	not hispanic or latino	Non-Hispanic White
265	TCGA-DD-A1ED-10A	0.951	0.003	0.046	TCGA-DD-A1ED	Blood Derived Normal	white	not hispanic or latino	Non-Hispanic White
266	TCGA-DD-A1EE-10A	0.958	0.039	0.003	TCGA-DD-A1EE	Blood Derived Normal	white	not hispanic or latino	Non-Hispanic White
267	TCGA-DD-A1EE-11A	0.972	0.023	0.005	TCGA-DD-A1EE	Solid Tissue Normal	white	not hispanic or latino	Non-Hispanic White
268	TCGA-DD-A1EF-10A	0.998	0.002	0	TCGA-DD-A1EF	Blood Derived Normal	white	not hispanic or latino	Non-Hispanic White
269	TCGA-DD-A1EF-11A	0.998	0.002	0	TCGA-DD-A1EF	Solid Tissue Normal	white	not hispanic or latino	Non-Hispanic White
270	TCGA-DD-A1EG-11A	0.998	0.001	0.001	TCGA-DD-A1EG	Solid Tissue Normal	white	not hispanic or latino	Non-Hispanic White
271	TCGA-DD-A1EG-10A	0.998	0.001	0.001	TCGA-DD-A1EG	Blood Derived Normal	white	not hispanic or latino	Non-Hispanic White
272	TCGA-DD-A1EH-11A	0.999	0.001	0	TCGA-DD-A1EH	Solid Tissue Normal	white	not hispanic or latino	Non-Hispanic White
273	TCGA-DD-A1EH-10A	0.999	0.001	0	TCGA-DD-A1EH	Blood Derived Normal	white	not hispanic or latino	Non-Hispanic White
274	TCGA-DD-A1EJ-10A	0.998	0.001	0.002	TCGA-DD-A1EJ	Blood Derived Normal	white	not hispanic or latino	Non-Hispanic White
275	TCGA-DD-A1EK-10A	0.997	0.001	0.002	TCGA-DD-A1EK	Blood Derived Normal	white	not hispanic or latino	Non-Hispanic White
276	TCGA-DD-A39V-11A	0.999	0.001	0.001	TCGA-DD-A39V	Solid Tissue Normal	white	not hispanic or latino	Non-Hispanic White
277	TCGA-DD-A39W-11A	0.998	0.001	0	TCGA-DD-A39W	Solid Tissue Normal	white	not hispanic or latino	Non-Hispanic White
278	TCGA-DD-A39X-11A	0.999	0	0	TCGA-DD-A39X	Solid Tissue Normal	white	not hispanic or latino	Non-Hispanic White
279	TCGA-DD-A3A0-11A	0.998	0.001	0.001	TCGA-DD-A3A0	Solid Tissue Normal	white	not hispanic or latino	Non-Hispanic White
280	TCGA-DD-A3A2-11A	0.999	0	0.001	TCGA-DD-A3A2	Solid Tissue Normal	white	not hispanic or latino	Non-Hispanic White
281	TCGA-DD-A3A4-11A	0.998	0.001	0.001	TCGA-DD-A3A4	Solid Tissue Normal	white	not hispanic or latino	Non-Hispanic White
282	TCGA-DD-A3A5-11A	0.998	0.001	0.001	TCGA-DD-A3A5	Solid Tissue Normal	white	not hispanic or latino	Non-Hispanic White
283	TCGA-DD-A3A6-11A	0.999	0	0.001	TCGA-DD-A3A6	Solid Tissue Normal	white	not hispanic or latino	Non-Hispanic White
284	TCGA-DD-A3A8-11A	0.999	0.001	0	TCGA-DD-A3A8	Solid Tissue Normal	white	not hispanic or latino	Non-Hispanic White
285	TCGA-DD-A3A9-11A	0.999	0	0	TCGA-DD-A3A9	Solid Tissue Normal	white	not hispanic or latino	Non-Hispanic White
286	TCGA-DD-A4NA-11A	0.996	0.003	0.001	TCGA-DD-A4NA	Solid Tissue Normal	white	not hispanic or latino	Non-Hispanic White
287	TCGA-DD-A4NB-11A	0.999	0.001	0	TCGA-DD-A4NB	Solid Tissue Normal	white	not hispanic or latino	Non-Hispanic White
288	TCGA-DD-A4ND-11A	0.999	0.001	0	TCGA-DD-A4ND	Solid Tissue Normal	white	not hispanic or latino	Non-Hispanic White
289	TCGA-DD-A4NF-10A	0.822	0.022	0.156	TCGA-DD-A4NF	Blood Derived Normal	white	not hispanic or latino	Non-Hispanic White
290	TCGA-DD-A4NG-10A	0.999	0.001	0.001	TCGA-DD-A4NG	Blood Derived Normal	white	not hispanic or latino	Non-Hispanic White
291	TCGA-DD-A4NG-11A	0.999	0.001	0	TCGA-DD-A4NG	Solid Tissue Normal	white	not hispanic or latino	Non-Hispanic White
292	TCGA-DD-A4NH-11A	0.999	0	0	TCGA-DD-A4NH	Solid Tissue Normal	white	not hispanic or latino	Non-Hispanic White
293	TCGA-DD-A4NH-10A	0.999	0	0.001	TCGA-DD-A4NH	Blood Derived Normal	white	not hispanic or latino	Non-Hispanic White
294	TCGA-DD-A4NI-10A	0.999	0	0.001	TCGA-DD-A4NI	Blood Derived Normal	white	not hispanic or latino	Non-Hispanic White
295	TCGA-DD-A4NI-11A	0.999	0	0.001	TCGA-DD-A4NI	Solid Tissue Normal	white	not hispanic or latino	Non-Hispanic White
296	TCGA-DD-A4NJ-11A	0.998	0.001	0.001	TCGA-DD-A4NJ	Solid Tissue Normal	white	not hispanic or latino	Non-Hispanic White
297	TCGA-DD-A4NJ-10A	0.998	0.002	0.001	TCGA-DD-A4NJ	Blood Derived Normal	white	not hispanic or latino	Non-Hispanic White
298	TCGA-DD-A4NK-10A	0.999	0	0	TCGA-DD-A4NK	Blood Derived Normal	white	not hispanic or latino	Non-Hispanic White
299	TCGA-DD-A4NK-11A	0.999	0	0	TCGA-DD-A4NK	Solid Tissue Normal	white	not hispanic or latino	Non-Hispanic White
300	TCGA-DD-A4NL-11A	0.997	0.001	0.002	TCGA-DD-A4NL	Solid Tissue Normal	white	not hispanic or latino	Non-Hispanic White
301	TCGA-DD-A4NN-11A	0.998	0.001	0.001	TCGA-DD-A4NN	Solid Tissue Normal	white	not hispanic or latino	Non-Hispanic White
302	TCGA-DD-A4NN-10A	0.998	0.001	0	TCGA-DD-A4NN	Blood Derived Normal	white	not hispanic or latino	Non-Hispanic White
303	TCGA-DD-A4NO-11A	0.997	0.002	0.001	TCGA-DD-A4NO	Solid Tissue Normal	white	not hispanic or latino	Non-Hispanic White
304	TCGA-DD-A4NO-10A	0.997	0.001	0.001	TCGA-DD-A4NO	Blood Derived Normal	white	not hispanic or latino	Non-Hispanic White
305	TCGA-DD-A4NP-10A	0.999	0	0	TCGA-DD-A4NP	Blood Derived Normal	white	not hispanic or latino	Non-Hispanic White
306	TCGA-DD-A4NP-11A	0.999	0	0	TCGA-DD-A4NP	Solid Tissue Normal	white	not hispanic or latino	Non-Hispanic White
307	TCGA-DD-A4NR-11A	0.999	0.001	0	TCGA-DD-A4NR	Solid Tissue Normal	white	not hispanic or latino	Non-Hispanic White
308	TCGA-DD-A4NR-10A	0.999	0.001	0	TCGA-DD-A4NR	Blood Derived Normal	white	not hispanic or latino	Non-Hispanic White
309	TCGA-DD-A4NS-11A	0.998	0.001	0.001	TCGA-DD-A4NS	Solid Tissue Normal	white	not hispanic or latino	Non-Hispanic White
310	TCGA-DD-A4NS-10A	0.998	0.001	0.001	TCGA-DD-A4NS	Blood Derived Normal	white	not hispanic or latino	Non-Hispanic White
311	TCGA-DD-A4NV-10A	0.998	0.001	0.001	TCGA-DD-A4NV	Blood Derived Normal	white	not hispanic or latino	Non-Hispanic White
312	TCGA-DD-A4NV-11A	0.998	0.001	0.001	TCGA-DD-A4NV	Solid Tissue Normal	white	not hispanic or latino	Non-Hispanic White
313	TCGA-DD-A73A-10A	0.998	0.002	0.001	TCGA-DD-A73A	Blood Derived Normal	white	not hispanic or latino	Non-Hispanic White
314	TCGA-DD-A73C-10A	0.999	0	0.001	TCGA-DD-A73C	Blood Derived Normal	white	not hispanic or latino	Non-Hispanic White
315	TCGA-DD-A73D-10A	0.998	0.001	0.001	TCGA-DD-A73D	Blood Derived Normal	white	not hispanic or latino	Non-Hispanic White
316	TCGA-DD-A73E-10A	0.998	0.001	0.001	TCGA-DD-A73E	Blood Derived Normal	white	not hispanic or latino	Non-Hispanic White
317	TCGA-DD-A73F-10A	0.999	0	0.001	TCGA-DD-A73F	Blood Derived Normal	white	not hispanic or latino	Non-Hispanic White
318	TCGA-DD-A73G-10A	0.997	0.002	0.001	TCGA-DD-A73G	Blood Derived Normal	white	not hispanic or latino	Non-Hispanic White
319	TCGA-DD-AA3A-10A	0.996	0.003	0.001	TCGA-DD-AA3A	Blood Derived Normal	white	not hispanic or latino	Non-Hispanic White
320	TCGA-ED-A627-10B	0.854	0.143	0.002	TCGA-ED-A627	Blood Derived Normal	white	not hispanic or latino	Non-Hispanic White
321	TCGA-EP-A26S-10A	0.993	0.002	0.004	TCGA-EP-A26S	Blood Derived Normal	white	not hispanic or latino	Non-Hispanic White
322	TCGA-EP-A26S-11A	0.993	0.002	0.005	TCGA-EP-A26S	Solid Tissue Normal	white	not hispanic or latino	Non-Hispanic White
323	TCGA-EP-A2KA-10A	0.998	0.001	0.001	TCGA-EP-A2KA	Blood Derived Normal	white	not hispanic or latino	Non-Hispanic White
324	TCGA-EP-A2KB-10A	0.998	0.001	0.001	TCGA-EP-A2KB	Blood Derived Normal	white	not hispanic or latino	Non-Hispanic White
325	TCGA-EP-A3JL-10A	0.998	0.001	0.001	TCGA-EP-A3JL	Blood Derived Normal	white	not hispanic or latino	Non-Hispanic White
326	TCGA-EP-A3RK-11A	0.997	0.001	0.002	TCGA-EP-A3RK	Solid Tissue Normal	white	not hispanic or latino	Non-Hispanic White
327	TCGA-EP-A3RK-10A	0.997	0.001	0.002	TCGA-EP-A3RK	Blood Derived Normal	white	not hispanic or latino	Non-Hispanic White
328	TCGA-ES-A2HS-11A	0.999	0	0	TCGA-ES-A2HS	Solid Tissue Normal	white	not hispanic or latino	Non-Hispanic White
329	TCGA-FV-A23B-11A	0.999	0	0	TCGA-FV-A23B	Solid Tissue Normal	white	not hispanic or latino	Non-Hispanic White
330	TCGA-FV-A2QQ-10B	0.999	0.001	0	TCGA-FV-A2QQ	Blood Derived Normal	white	not hispanic or latino	Non-Hispanic White
331	TCGA-FV-A2QR-11A	0.995	0.001	0.004	TCGA-FV-A2QR	Solid Tissue Normal	white	not hispanic or latino	Non-Hispanic White
332	TCGA-FV-A3I0-11A	0.999	0.001	0	TCGA-FV-A3I0	Solid Tissue Normal	white	not hispanic or latino	Non-Hispanic White
333	TCGA-FV-A3I1-11A	0.998	0.001	0.001	TCGA-FV-A3I1	Solid Tissue Normal	white	not hispanic or latino	Non-Hispanic White
334	TCGA-FV-A3I1-10A	0.998	0.001	0.001	TCGA-FV-A3I1	Blood Derived Normal	white	not hispanic or latino	Non-Hispanic White
335	TCGA-FV-A3R2-11A	0.999	0	0	TCGA-FV-A3R2	Solid Tissue Normal	white	not hispanic or latino	Non-Hispanic White
336	TCGA-FV-A3R3-10A	0.999	0.001	0	TCGA-FV-A3R3	Blood Derived Normal	white	not hispanic or latino	Non-Hispanic White
337	TCGA-FV-A495-11A	0.998	0.001	0.001	TCGA-FV-A495	Solid Tissue Normal	white	not hispanic or latino	Non-Hispanic White
338	TCGA-FV-A495-10A	0.998	0.001	0.001	TCGA-FV-A495	Blood Derived Normal	white	not hispanic or latino	Non-Hispanic White
339	TCGA-FV-A496-10A	0.999	0.001	0	TCGA-FV-A496	Blood Derived Normal	white	not hispanic or latino	Non-Hispanic White
340	TCGA-FV-A496-11A	0.999	0.001	0.001	TCGA-FV-A496	Solid Tissue Normal	white	not hispanic or latino	Non-Hispanic White
341	TCGA-FV-A4ZP-11A	0.998	0.001	0.001	TCGA-FV-A4ZP	Solid Tissue Normal	white	not hispanic or latino	Non-Hispanic White
342	TCGA-FV-A4ZQ-10A	0.011	0.984	0.006	TCGA-FV-A4ZQ	Blood Derived Normal	white	not hispanic or latino	Non-Hispanic White	Asian
343	TCGA-G3-A25S-10A	0.998	0.002	0	TCGA-G3-A25S	Blood Derived Normal	white	not hispanic or latino	Non-Hispanic White
344	TCGA-G3-A25T-10A	0.988	0.011	0.001	TCGA-G3-A25T	Blood Derived Normal	white	not hispanic or latino	Non-Hispanic White
345	TCGA-G3-A25V-10A	0.999	0	0.001	TCGA-G3-A25V	Blood Derived Normal	white	not hispanic or latino	Non-Hispanic White
346	TCGA-G3-A25W-11A	0.999	0.001	0.001	TCGA-G3-A25W	Solid Tissue Normal	white	not hispanic or latino	Non-Hispanic White
347	TCGA-G3-A3CG-10A	0.996	0.001	0.003	TCGA-G3-A3CG	Blood Derived Normal	white	not hispanic or latino	Non-Hispanic White
348	TCGA-G3-A3CI-10A	0.999	0.001	0.001	TCGA-G3-A3CI	Blood Derived Normal	white	not hispanic or latino	Non-Hispanic White
349	TCGA-G3-A5SJ-10A	0.999	0.001	0.001	TCGA-G3-A5SJ	Blood Derived Normal	white	not hispanic or latino	Non-Hispanic White
350	TCGA-G3-A5SK-10A	0.999	0	0.001	TCGA-G3-A5SK	Blood Derived Normal	white	not hispanic or latino	Non-Hispanic White
351	TCGA-G3-A5SL-10A	0.914	0.082	0.004	TCGA-G3-A5SL	Blood Derived Normal	white	not hispanic or latino	Non-Hispanic White
352	TCGA-G3-A5SM-10A	0.999	0.001	0.001	TCGA-G3-A5SM	Blood Derived Normal	white	not hispanic or latino	Non-Hispanic White
353	TCGA-G3-A6UC-10A	0.989	0.006	0.005	TCGA-G3-A6UC	Blood Derived Normal	white	not hispanic or latino	Non-Hispanic White
354	TCGA-G3-A7M6-10A	0.995	0.001	0.003	TCGA-G3-A7M6	Blood Derived Normal	white	not hispanic or latino	Non-Hispanic White
355	TCGA-G3-A7M7-10A	0.999	0	0	TCGA-G3-A7M7	Blood Derived Normal	white	not hispanic or latino	Non-Hispanic White
356	TCGA-G3-A7M9-10A	0.999	0	0	TCGA-G3-A7M9	Blood Derived Normal	white	not hispanic or latino	Non-Hispanic White
357	TCGA-G3-AAV2-10A	0.998	0.001	0.001	TCGA-G3-AAV2	Blood Derived Normal	white	not hispanic or latino	Non-Hispanic White
358	TCGA-G3-AAV3-10A	0.821	0.177	0.002	TCGA-G3-AAV3	Blood Derived Normal	white	not hispanic or latino	Non-Hispanic White
359	TCGA-G3-AAV4-10A	0.998	0.001	0.001	TCGA-G3-AAV4	Blood Derived Normal	white	not hispanic or latino	Non-Hispanic White
360	TCGA-G3-AAV5-10A	0.88	0.12	0	TCGA-G3-AAV5	Blood Derived Normal	white	not hispanic or latino	Non-Hispanic White
361	TCGA-G3-AAV6-10A	0.997	0.002	0.002	TCGA-G3-AAV6	Blood Derived Normal	white	not hispanic or latino	Non-Hispanic White
362	TCGA-GJ-A3OU-10A	0.999	0	0	TCGA-GJ-A3OU	Blood Derived Normal	white	not hispanic or latino	Non-Hispanic White
363	TCGA-GJ-A6C0-10A	0.998	0.001	0.001	TCGA-GJ-A6C0	Blood Derived Normal	white	not hispanic or latino	Non-Hispanic White
364	TCGA-GJ-A6C0-11A	0.998	0.001	0.001	TCGA-GJ-A6C0	Solid Tissue Normal	white	not hispanic or latino	Non-Hispanic White
365	TCGA-GJ-A9DB-10A	0.997	0.001	0.002	TCGA-GJ-A9DB	Blood Derived Normal	white	not hispanic or latino	Non-Hispanic White
366	TCGA-K7-A5RF-10B	0.995	0.001	0.003	TCGA-K7-A5RF	Blood Derived Normal	white	not hispanic or latino	Non-Hispanic White
367	TCGA-K7-A5RF-11A	0.998	0.001	0.001	TCGA-K7-A5RF	Solid Tissue Normal	white	not hispanic or latino	Non-Hispanic White
368	TCGA-K7-A6G5-10A	0.999	0	0.001	TCGA-K7-A6G5	Blood Derived Normal	white	not hispanic or latino	Non-Hispanic White
369	TCGA-K7-AAU7-10A	0.998	0.001	0.001	TCGA-K7-AAU7	Blood Derived Normal	white	not hispanic or latino	Non-Hispanic White
370	TCGA-KR-A7K0-10A	0.999	0.001	0	TCGA-KR-A7K0	Blood Derived Normal	white	not reported	Non-Hispanic White
371	TCGA-KR-A7K2-10A	0.992	0.006	0.002	TCGA-KR-A7K2	Blood Derived Normal	white	not reported	Non-Hispanic White
372	TCGA-KR-A7K7-10A	0.999	0.001	0.001	TCGA-KR-A7K7	Blood Derived Normal	white	not reported	Non-Hispanic White
373	TCGA-LG-A6GG-11A	0.998	0.001	0.001	TCGA-LG-A6GG	Solid Tissue Normal	white	not hispanic or latino	Non-Hispanic White
374	TCGA-LG-A6GG-10A	0.998	0.001	0.001	TCGA-LG-A6GG	Blood Derived Normal	white	not hispanic or latino	Non-Hispanic White
375	TCGA-LG-A9QC-10A	0.999	0.001	0	TCGA-LG-A9QC	Blood Derived Normal	white	not hispanic or latino	Non-Hispanic White
376	TCGA-MI-A75C-10A	0.997	0.003	0.001	TCGA-MI-A75C	Blood Derived Normal	white	not hispanic or latino	Non-Hispanic White
377	TCGA-MI-A75E-10A	0.999	0.001	0.001	TCGA-MI-A75E	Blood Derived Normal	white	not hispanic or latino	Non-Hispanic White
378	TCGA-MI-A75G-10A	0.998	0.001	0.001	TCGA-MI-A75G	Blood Derived Normal	white	not hispanic or latino	Non-Hispanic White
379	TCGA-MI-A75H-10A	0.999	0	0.001	TCGA-MI-A75H	Blood Derived Normal	white	not hispanic or latino	Non-Hispanic White
380	TCGA-MR-A520-10A	0.999	0.001	0.001	TCGA-MR-A520	Blood Derived Normal	white	not hispanic or latino	Non-Hispanic White
381	TCGA-MR-A8JO-10A	0.999	0.001	0	TCGA-MR-A8JO	Blood Derived Normal	white	not reported	Non-Hispanic White
382	TCGA-NI-A4U2-10A	0.999	0.001	0.001	TCGA-NI-A4U2	Blood Derived Normal	white	not hispanic or latino	Non-Hispanic White
383	TCGA-NI-A4U2-11A	0.998	0.001	0.001	TCGA-NI-A4U2	Solid Tissue Normal	white	not hispanic or latino	Non-Hispanic White
384	TCGA-NI-A8LF-10A	0.955	0.02	0.025	TCGA-NI-A8LF	Blood Derived Normal	white	not hispanic or latino	Non-Hispanic White
385	TCGA-PD-A5DF-10A	0.998	0.001	0.001	TCGA-PD-A5DF	Blood Derived Normal	white	not hispanic or latino	Non-Hispanic White
386	TCGA-RC-A6M4-10A	0.998	0.001	0.001	TCGA-RC-A6M4	Blood Derived Normal	white	not hispanic or latino	Non-Hispanic White
387	TCGA-RC-A6M5-10A	0.999	0.001	0.001	TCGA-RC-A6M5	Blood Derived Normal	white	not reported	Non-Hispanic White
388	TCGA-RC-A6M6-10A	0.996	0.001	0.003	TCGA-RC-A6M6	Blood Derived Normal	white	not hispanic or latino	Non-Hispanic White
389	TCGA-T1-A6J8-10A	0.999	0.001	0	TCGA-T1-A6J8	Blood Derived Normal	white	not hispanic or latino	Non-Hispanic White
390	TCGA-UB-A7MA-10A	0.999	0	0	TCGA-UB-A7MA	Blood Derived Normal	white	not hispanic or latino	Non-Hispanic White
391	TCGA-UB-A7MB-10A	0.964	0.003	0.033	TCGA-UB-A7MB	Blood Derived Normal	white	not hispanic or latino	Non-Hispanic White
392	TCGA-UB-A7MC-10A	0.997	0.001	0.003	TCGA-UB-A7MC	Blood Derived Normal	white	not hispanic or latino	Non-Hispanic White
393	TCGA-UB-A7MF-10A	0.99	0.001	0.009	TCGA-UB-A7MF	Blood Derived Normal	white	not hispanic or latino	Non-Hispanic White
394	TCGA-UB-AA0U-10A	0.999	0.001	0.001	TCGA-UB-AA0U	Blood Derived Normal	white	not hispanic or latino	Non-Hispanic White
395	TCGA-UB-AA0V-10A	0.999	0	0.001	TCGA-UB-AA0V	Blood Derived Normal	white	not hispanic or latino	Non-Hispanic White
396	TCGA-WJ-A86L-10A	0.963	0.034	0.003	TCGA-WJ-A86L	Blood Derived Normal	white	not hispanic or latino	Non-Hispanic White
397	TCGA-WQ-A9G7-10A	0.998	0.001	0.001	TCGA-WQ-A9G7	Blood Derived Normal	white	not hispanic or latino	Non-Hispanic White
398	TCGA-WQ-AB4B-10A	0.999	0.001	0	TCGA-WQ-AB4B	Blood Derived Normal	white	not hispanic or latino	Non-Hispanic White
399	TCGA-WX-AA46-10A	0.993	0.002	0.005	TCGA-WX-AA46	Blood Derived Normal	white	not hispanic or latino	Non-Hispanic White
400	TCGA-WX-AA47-10A	0.999	0	0.001	TCGA-WX-AA47	Blood Derived Normal	white	not hispanic or latino	Non-Hispanic White
401	TCGA-ZP-A9CV-10B	0.598	0.001	0.401	TCGA-ZP-A9CV	Blood Derived Normal	white	not hispanic or latino	Non-Hispanic White
402	TCGA-ZP-A9CY-10B	0.751	0.248	0.001	TCGA-ZP-A9CY	Blood Derived Normal	white	not hispanic or latino	Non-Hispanic White
403	TCGA-ZP-A9D1-10B	0.991	0.008	0.001	TCGA-ZP-A9D1	Blood Derived Normal	white	not hispanic or latino	Non-Hispanic White
404	TCGA-ZP-A9D2-10B	0.997	0.001	0.002	TCGA-ZP-A9D2	Blood Derived Normal	white	not hispanic or latino	Non-Hispanic White
405	TCGA-ZP-A9D4-10A	0.999	0	0.001	TCGA-ZP-A9D4	Blood Derived Normal	white	not hispanic or latino	Non-Hispanic White
406	TCGA-ZS-A9CD-10A	0.996	0.001	0.004	TCGA-ZS-A9CD	Blood Derived Normal	white	not hispanic or latino	Non-Hispanic White
407	TCGA-ZS-A9CE-10A	0.998	0	0.002	TCGA-ZS-A9CE	Blood Derived Normal	white	not hispanic or latino	Non-Hispanic White
408	TCGA-ZS-A9CF-10A	0.999	0.001	0	TCGA-ZS-A9CF	Blood Derived Normal	white	not hispanic or latino	Non-Hispanic White
409	TCGA-ZS-A9CG-10A	0.997	0.002	0.001	TCGA-ZS-A9CG	Blood Derived Normal	white	not hispanic or latino	Non-Hispanic White
Note:	Bold font in 3 Structure columns indicate highest admixture proportion.
	Samples highlighted in red color has different race/ethnicity determined, and may require additional follow up.
	Remark column provided report only when self-reported race/ethnicity is different from assement from exomeCap-seq.
